# Supplementary material for: Discovering Cancer-Related miRNAs from miRNA-Target Interactions by Support Vector Machines
Source: Mol Ther Nucleic Acids. 2020 Jan 25;19:1423–33. doi: 10.1016/j.omtn.2020.01.019 (PMC7056629; doi:10.1016/j.omtn.2020.01.019)
Supplement: Table S1. The 155,044 Experimentally Validated MTIs [file mmc1.xlsx]

## Sheet: Sheet1
hsa-let-7a-2	CADM1	875	18497
hsa-let-7a-2	ARID1A	875	19650
hsa-let-7a-2	IGF1R	875	11643
hsa-let-7a-2	ZCCHC2	875	18917
hsa-let-7a-2	SNRPB	875	2575
hsa-let-7a-2	APP	875	2379
hsa-let-7a-2	RBM27	875	8881
hsa-let-7a-2	DLC1	875	10215
hsa-let-7a-2	FNDC3A	875	17370
hsa-let-7a-2	KPNA2	875	6911
hsa-let-7a-2	SCAMP1	875	15119
hsa-let-7a-2	RAD23B	875	20380
hsa-let-7a-2	SMC3	875	13063
hsa-let-7a-2	SMARCA5	875	14365
hsa-let-7a-2	ANP32B	875	12875
hsa-let-7a-2	POU2F1	875	19055
hsa-let-7a-2	ZFYVE21	875	19492
hsa-let-7a-2	MT2A	875	19514
hsa-let-7a-2	HMGXB4	875	18889
hsa-let-7a-2	HMGB2	875	11795
hsa-let-7a-2	CCNB1	875	13483
hsa-let-7a-2	LYRM2	875	13240
hsa-let-7a-2	TP53INP1	875	18793
hsa-let-7a-2	GABRB3	875	20120
hsa-let-7a-2	CES3	875	1937
hsa-let-7a-2	MRPS21	875	3396
hsa-let-7a-2	URM1	875	12733
hsa-let-7a-2	PCGF3	875	9196
hsa-let-7a-2	MANBAL	875	16550
hsa-let-7a-2	HAT1	875	15605
hsa-let-7a-2	FHL2	875	18840
hsa-let-7a-2	CKS2	875	14652
hsa-let-7a-2	CAD	875	8029
hsa-let-7a-2	ARL10	875	5432
hsa-let-7a-2	AGPAT5	875	11197
hsa-let-7a-2	RAB5C	875	13220
hsa-let-7a-2	UBASH3B	875	8258
hsa-let-7a-2	FAM127B	875	13983
hsa-let-7a-2	SKIL	875	5810
hsa-let-7a-2	MAP7	875	9949
hsa-let-7a-2	HMGA2	875	15272
hsa-let-7a-2	FBXL3	875	12205
hsa-let-7a-2	FKBP14	875	11606
hsa-let-7a-2	CALM2	875	636
hsa-let-7a-2	TMPRSS12	875	6616
hsa-let-7a-2	TOP1MT	875	14542
hsa-let-7a-2	MYO10	875	14788
hsa-let-7a-2	SCAMP2	875	15117
hsa-let-7a-2	VEZF1	875	10743
hsa-let-7a-2	PTP4A1	875	6162
hsa-let-7a-2	NCL	875	1650
hsa-let-7a-2	KLHL15	875	4461
hsa-let-7a-2	INCENP	875	6912
hsa-let-7a-2	RPS3	875	2618
hsa-let-7a-2	STARD8	875	11683
hsa-let-7a-2	USMG5	875	9219
hsa-let-7a-2	LMNB2	875	3384
hsa-let-7a-2	CITED2	875	3800
hsa-let-7a-2	ABI2	875	3229
hsa-let-7a-2	C17orf58	875	9835
hsa-let-7a-2	GPR141	875	3787
hsa-let-7a-2	TRA2B	875	8217
hsa-let-7a-2	RBM23	875	11889
hsa-let-7a-2	DOCK7	875	8506
hsa-let-7a-2	SEL1L3	875	15650
hsa-let-7a-2	PIAS1	875	11241
hsa-let-7a-2	NDUFS1	875	1870
hsa-let-7a-2	C16orf52	875	1567
hsa-let-7a-2	ACSM2B	875	13542
hsa-let-7a-2	DENND5B	875	10141
hsa-let-7a-2	LHFP	875	2413
hsa-let-7a-2	PTPRF	875	2543
hsa-let-7a-2	JAG2	875	18239
hsa-let-7a-2	RAB3IP	875	11629
hsa-let-7a-2	KCNB1	875	14002
hsa-let-7a-2	EPHX4	875	10793
hsa-let-7a-2	GNAT1	875	6392
hsa-let-7a-2	OLR1	875	952
hsa-let-7a-2	ZMIZ1	875	17544
hsa-let-7a-2	ZNF107	875	10123
hsa-let-7a-2	ZNF117	875	2892
hsa-let-7a-2	WAC	875	19031
hsa-let-7a-2	TMEM136	875	13337
hsa-let-7a-2	FYN	875	5785
hsa-let-7a-2	BACH2	875	5297
hsa-let-7a-2	RAPH1	875	4613
hsa-let-7b	CDC34	950	2788
hsa-let-7b	SLC38A1	950	18216
hsa-let-7b	COIL	950	11002
hsa-let-7b	VPS39	950	4615
hsa-let-7b	UHRF1	950	18517
hsa-let-7b	UGT8	950	16513
hsa-let-7b	TYMS	950	7110
hsa-let-7b	TTC9C	950	13809
hsa-let-7b	TRMT1	950	9466
hsa-let-7b	TMEM2	950	8307
hsa-let-7b	THBS1	950	2279
hsa-let-7b	TAF9B	950	17220
hsa-let-7b	SPRYD4	950	3681
hsa-let-7b	SPCS3	950	6674
hsa-let-7b	SNAP23	950	13241
hsa-let-7b	SLC25A32	950	6245
hsa-let-7b	SLC25A24	950	14820
hsa-let-7b	SLC25A1	950	16060
hsa-let-7b	SLC25A13	950	7138
hsa-let-7b	SLC1A4	950	16983
hsa-let-7b	SCYL1	950	6956
hsa-let-7b	RPP38	950	18017
hsa-let-7b	RHOG	950	16486
hsa-let-7b	RHOB	950	16483
hsa-let-7b	RDH10	950	15962
hsa-let-7b	RBM19	950	19464
hsa-let-7b	PXDN	950	13864
hsa-let-7b	PTGS2	950	975
hsa-let-7b	PRIM1	950	18157
hsa-let-7b	PPP1R7	950	7141
hsa-let-7b	POM121	950	11277
hsa-let-7b	POLR2C	950	6265
hsa-let-7b	POLD2	950	10208
hsa-let-7b	PGRMC1	950	11565
hsa-let-7b	NXN	950	8751
hsa-let-7b	NEDD4	950	13065
hsa-let-7b	MTRR	950	10704
hsa-let-7b	MRPS33	950	13975
hsa-let-7b	MRPS24	950	3392
hsa-let-7b	MRM1	950	19830
hsa-let-7b	MLLT1	950	3527
hsa-let-7b	MARS2	950	14243
hsa-let-7b	IPO4	950	7628
hsa-let-7b	IGF2BP1	950	14662
hsa-let-7b	F2	950	14338
hsa-let-7b	IFRD1	950	11660
hsa-let-7b	IFIT5	950	4021
hsa-let-7b	HMGA1	950	9665
hsa-let-7b	GYS1	950	20349
hsa-let-7b	GTPBP3	950	3557
hsa-let-7b	GRPEL2	950	1148
hsa-let-7b	GPR56	950	17889
hsa-let-7b	GEMIN7	950	11831
hsa-let-7b	FNDC3A	950	17370
hsa-let-7b	FAM96A	950	9265
hsa-let-7b	FAM105A	950	12691
hsa-let-7b	FADS2	950	7686
hsa-let-7b	DUSP23	950	2621
hsa-let-7b	DUSP12	950	12501
hsa-let-7b	DSP	950	11737
hsa-let-7b	DOCK5	950	8508
hsa-let-7b	DHX57	950	16203
hsa-let-7b	CSNK1D	950	4915
hsa-let-7b	COMMD9	950	16679
hsa-let-7b	CHMP2A	950	13563
hsa-let-7b	CDKAL1	950	17148
hsa-let-7b	CDIPT	950	6663
hsa-let-7b	CARHSP1	950	11006
hsa-let-7b	CAPG	950	1122
hsa-let-7b	CALCOCO2	950	6086
hsa-let-7b	AURKB	950	3200
hsa-let-7b	ATP6V1F	950	19356
hsa-let-7b	ATP6V0A1	950	1803
hsa-let-7b	ATAD3B	950	18585
hsa-let-7b	ANAPC1	950	5330
hsa-let-7b	AKAP8	950	1392
hsa-let-7b	AARSD1	950	18228
hsa-let-7b	RPIA	950	16877
hsa-let-7b	ACTG1	950	17315
hsa-let-7b	HMGA2	950	15272
hsa-let-7b	CDC25A	950	11405
hsa-let-7b	CDK6	950	7029
hsa-let-7b	BCL7A	950	9889
hsa-let-7b	CCND1	950	14167
hsa-let-7b	E2F5	950	2898
hsa-let-7b	LIN28B	950	11078
hsa-let-7b	CCND2	950	14169
hsa-let-7b	NRAS	950	12801
hsa-let-7b	CCNA2	950	16965
hsa-let-7b	LIN28A	950	5323
hsa-let-7b	IFNB1	950	17804
hsa-let-7b	NR2E1	950	7752
hsa-let-7b	SCAMP3	950	15118
hsa-let-7b	HNRPDL	950	13236
hsa-let-7b	PDGFRA	950	13194
hsa-let-7b	BIRC6	950	7383
hsa-let-7b	CCNJ	950	6286
hsa-let-7b	EIF2C3	950	11170
hsa-let-7b	PLAGL2	950	17075
hsa-let-7b	PDE12	950	6963
hsa-let-7b	DZIP1	950	17382
hsa-let-7b	SIGMAR1	950	4750
hsa-let-7b	DLC1	950	10215
hsa-let-7b	NXT2	950	7697
hsa-let-7b	E2F6	950	2897
hsa-let-7b	GPX7	950	19419
hsa-let-7b	SSR1	950	14755
hsa-let-7b	YAP1	950	3623
hsa-let-7b	GZF1	950	1609
hsa-let-7b	SOX9	950	10692
hsa-let-7b	RRM2	950	8984
hsa-let-7b	AURKA	950	3199
hsa-let-7b	FARP1	950	6918
hsa-let-7b	CBFB	950	8134
hsa-let-7b	RCAN1	950	19432
hsa-let-7b	CDCA7	950	10572
hsa-let-7b	TAB2	950	3727
hsa-let-7b	GTF2I	950	18708
hsa-let-7b	ARID3A	950	10831
hsa-let-7b	DMD	950	705
hsa-let-7b	CCNF	950	11350
hsa-let-7b	CIAO1	950	9773
hsa-let-7b	NCAPG2	950	2383
hsa-let-7b	CCBL2	950	4154
hsa-let-7b	DCTPP1	950	17001
hsa-let-7b	EDEM3	950	11988
hsa-let-7b	CHPF2	950	5763
hsa-let-7b	CCDC115	950	219
hsa-let-7b	ALG3	950	4328
hsa-let-7b	ARL15	950	5435
hsa-let-7b	MAP7D1	950	2442
hsa-let-7b	NAA25	950	17810
hsa-let-7b	NUDT19	950	3143
hsa-let-7b	C20orf72	950	1244
hsa-let-7b	RRP1B	950	1408
hsa-let-7b	GGCT	950	386
hsa-let-7b	C1orf27	950	11705
hsa-let-7b	GDE1	950	2574
hsa-let-7b	ERC1	950	8792
hsa-let-7b	NAA40	950	18571
hsa-let-7b	TRABD	950	16202
hsa-let-7b	IGF2BP2	950	14665
hsa-let-7b	RRP8	950	6748
hsa-let-7b	C2orf18	950	14310
hsa-let-7b	DICER1	950	10248
hsa-let-7b	PRDM1	950	11027
hsa-let-7b	HRAS	950	13577
hsa-let-7b	CYP2J2	950	9221
hsa-let-7b	POLR3B	950	16018
hsa-let-7b	NUBP2	950	13136
hsa-let-7b	GFM2	950	9213
hsa-let-7b	WDR4	950	14141
hsa-let-7b	LDLR	950	1538
hsa-let-7b	DNM3	950	20313
hsa-let-7b	PIH1D1	950	1646
hsa-let-7b	CCNK	950	11359
hsa-let-7b	SEMG2	950	1353
hsa-let-7b	PPM1G	950	11047
hsa-let-7b	PLXDC2	950	14562
hsa-let-7b	ACACA	950	3450
hsa-let-7b	SLC27A2	950	14221
hsa-let-7b	POLR1A	950	16752
hsa-let-7b	ANXA8L1	950	17964
hsa-let-7b	AGL	950	5199
hsa-let-7b	UBA3	950	14066
hsa-let-7b	NIPBL	950	8128
hsa-let-7b	WLS	950	3287
hsa-let-7b	PUS1	950	12406
hsa-let-7b	HEATR2	950	16955
hsa-let-7b	MPG	950	2765
hsa-let-7b	LRRC40	950	1665
hsa-let-7b	RANBP6	950	8311
hsa-let-7b	BGLAP	950	10998
hsa-let-7b	BAG5	950	5996
hsa-let-7b	INTS5	950	16446
hsa-let-7b	EIF4A1	950	3567
hsa-let-7b	CNDP2	950	18027
hsa-let-7b	GPATCH4	950	1674
hsa-let-7b	BAZ1B	950	17049
hsa-let-7b	DDX49	950	2659
hsa-let-7b	DHX33	950	18391
hsa-let-7b	SEC11A	950	7099
hsa-let-7b	PPID	950	992
hsa-let-7b	CMC1	950	19792
hsa-let-7b	TMEM201	950	15255
hsa-let-7b	ATG9A	950	15191
hsa-let-7b	ACPP	950	6709
hsa-let-7b	GLB1	950	5745
hsa-let-7b	USP10	950	14787
hsa-let-7b	XPO5	950	15495
hsa-let-7b	LPCAT3	950	912
hsa-let-7b	GSPT1	950	3362
hsa-let-7b	CUL3	950	5871
hsa-let-7b	PCYT1B	950	4087
hsa-let-7b	BZW2	950	18280
hsa-let-7b	DLAT	950	9504
hsa-let-7b	EIF4G2	950	6208
hsa-let-7b	NUP155	950	14409
hsa-let-7b	ATP2A2	950	83
hsa-let-7b	SLC30A1	950	9705
hsa-let-7b	HELLS	950	1184
hsa-let-7b	LPGAT1	950	893
hsa-let-7b	QRSL1	950	1160
hsa-let-7b	TST	950	19216
hsa-let-7b	STIM1	950	3771
hsa-let-7b	RAP2C	950	11494
hsa-let-7b	GEMIN5	950	11833
hsa-let-7b	PCCB	950	13507
hsa-let-7b	SYNE1	950	19176
hsa-let-7b	TCOF1	950	46
hsa-let-7b	SDAD1	950	17750
hsa-let-7b	NOLC1	950	15656
hsa-let-7b	RNMTL1	950	8656
hsa-let-7b	PSMD9	950	12866
hsa-let-7b	SP100	950	3242
hsa-let-7b	DSG2	950	5086
hsa-let-7b	PDCD11	950	5209
hsa-let-7b	NSMCE4A	950	17251
hsa-let-7b	PAAF1	950	14585
hsa-let-7b	NVL	950	18807
hsa-let-7b	MRPL47	950	17744
hsa-let-7b	ARCN1	950	5898
hsa-let-7b	ANXA8L2	950	11248
hsa-let-7b	DHX16	950	17632
hsa-let-7b	CPSF3L	950	6027
hsa-let-7b	UBE2M	950	7274
hsa-let-7b	UNC13D	950	1960
hsa-let-7b	CHAF1A	950	13712
hsa-let-7b	UBE2D2	950	2686
hsa-let-7b	DDX41	950	2663
hsa-let-7b	AKR1A1	950	8824
hsa-let-7b	DRG2	950	3185
hsa-let-7b	IPO8	950	7625
hsa-let-7b	ACSL1	950	16405
hsa-let-7b	WBSCR16	950	5975
hsa-let-7b	CHRAC1	950	14228
hsa-let-7b	SLC25A19	950	4254
hsa-let-7b	UBAP2L	950	9671
hsa-let-7b	IGSF3	950	9311
hsa-let-7b	MAP7	950	9949
hsa-let-7b	GAPVD1	950	3951
hsa-let-7b	OSBPL10	950	17059
hsa-let-7b	POP1	950	15812
hsa-let-7b	ZC3H11A	950	19646
hsa-let-7b	IGF2BP3	950	14664
hsa-let-7b	PEX11B	950	8153
hsa-let-7b	USO1	950	6348
hsa-let-7b	MYO1E	950	794
hsa-let-7b	MIOS	950	15563
hsa-let-7b	RBM12B	950	9432
hsa-let-7b	POM121C	950	17798
hsa-let-7b	UBE2D3	950	15901
hsa-let-7b	NARS2	950	9733
hsa-let-7b	CS	950	20299
hsa-let-7b	CCNY	950	11346
hsa-let-7b	ASCC3	950	16961
hsa-let-7b	GALNT2	950	14582
hsa-let-7b	XRN1	950	10088
hsa-let-7b	SMARCC1	950	6468
hsa-let-7b	SCD	950	13080
hsa-let-7b	PRKAR2A	950	461
hsa-let-7b	DNAJC11	950	17267
hsa-let-7b	WDR74	950	5506
hsa-let-7b	OXA1L	950	14913
hsa-let-7b	SCAMP1	950	15119
hsa-let-7b	SLC9A3R1	950	2300
hsa-let-7b	IDI1	950	6807
hsa-let-7b	XPO7	950	15497
hsa-let-7b	TES	950	7013
hsa-let-7b	TOE1	950	12202
hsa-let-7b	PTCD1	950	2115
hsa-let-7b	COX7B	950	3491
hsa-let-7b	NAA50	950	10871
hsa-let-7b	NUP35	950	16973
hsa-let-7b	SYNGR2	950	7694
hsa-let-7b	GATC	950	13290
hsa-let-7b	PDCD10	950	10411
hsa-let-7b	NOL6	950	10520
hsa-let-7b	TAF9	950	5027
hsa-let-7b	ERGIC3	950	622
hsa-let-7b	WDR33	950	19534
hsa-let-7b	PUM1	950	9158
hsa-let-7b	POLR2H	950	4435
hsa-let-7b	ELOVL1	950	17787
hsa-let-7b	UBXN8	950	3963
hsa-let-7b	PARVB	950	19462
hsa-let-7b	DNAJC1	950	1475
hsa-let-7b	KIDINS220	950	2176
hsa-let-7b	LPL	950	14498
hsa-let-7b	DIAPH1	950	14143
hsa-let-7b	SMARCA1	950	5772
hsa-let-7b	CCDC134	950	20040
hsa-let-7b	EIF4A2	950	14556
hsa-let-7b	INTS7	950	19868
hsa-let-7b	EIF2B3	950	459
hsa-let-7b	CHD3	950	1085
hsa-let-7b	CENPB	950	18341
hsa-let-7b	TBRG4	950	11362
hsa-let-7b	SEPT4	950	9624
hsa-let-7b	APRT	950	9107
hsa-let-7b	NSA2	950	11500
hsa-let-7b	PDK1	950	961
hsa-let-7b	GLTSCR2	950	17592
hsa-let-7b	PAFAH1B3	950	8161
hsa-let-7b	GYS2	950	20350
hsa-let-7b	REEP4	950	15253
hsa-let-7b	SEC23B	950	7615
hsa-let-7b	ATG4B	950	277
hsa-let-7b	BAZ1A	950	17046
hsa-let-7b	GLO1	950	4139
hsa-let-7b	FAM49B	950	1187
hsa-let-7b	POLR1B	950	16753
hsa-let-7b	RIOK2	950	13098
hsa-let-7b	ZADH2	950	7721
hsa-let-7b	NUP214	950	17350
hsa-let-7b	CLPX	950	3845
hsa-let-7b	RNMT	950	14518
hsa-let-7b	QARS	950	2626
hsa-let-7b	MYCBP	950	691
hsa-let-7b	SLC38A2	950	6516
hsa-let-7b	AHCTF1	950	15692
hsa-let-7b	MKRN2	950	19045
hsa-let-7b	PMF1	950	7104
hsa-let-7b	CA12	950	5472
hsa-let-7b	RBM34	950	18765
hsa-let-7b	PYCRL	950	16126
hsa-let-7b	FOXK1	950	13967
hsa-let-7b	ENG	950	17121
hsa-let-7b	TPBG	950	14778
hsa-let-7b	RAB38	950	15332
hsa-let-7b	TIMM8A	950	12168
hsa-let-7b	FOXRED1	950	12806
hsa-let-7b	CENPV	950	18352
hsa-let-7b	POLR2L	950	6268
hsa-let-7b	ANKZF1	950	6361
hsa-let-7b	LLPH	950	8688
hsa-let-7b	MIPEP	950	17024
hsa-let-7b	VAMP3	950	8137
hsa-let-7b	PRPS1	950	20472
hsa-let-7b	IMPDH2	950	6813
hsa-let-7b	SH3GLB1	950	5749
hsa-let-7b	DDX28	950	1959
hsa-let-7b	UBE2I	950	14712
hsa-let-7b	COPS2	950	10719
hsa-let-7b	DCD	950	4904
hsa-let-7b	USP15	950	14875
hsa-let-7b	ANXA8	950	12484
hsa-let-7b	MAT2B	950	18587
hsa-let-7b	TUBGCP2	950	19507
hsa-let-7b	ARFIP2	950	11891
hsa-let-7b	DDX10	950	11869
hsa-let-7b	TRUB2	950	8627
hsa-let-7b	NLE1	950	5807
hsa-let-7b	RNF40	950	9368
hsa-let-7b	DDX21	950	1951
hsa-let-7b	TRIP12	950	11899
hsa-let-7b	GSR	950	18649
hsa-let-7b	SLC38A5	950	18198
hsa-let-7b	PLCB3	950	19982
hsa-let-7b	PGM3	950	14237
hsa-let-7b	RRP7A	950	3979
hsa-let-7b	LSM6	950	6252
hsa-let-7b	TMED5	950	10754
hsa-let-7b	PIGU	950	936
hsa-let-7b	CPSF1	950	4173
hsa-let-7b	NAA15	950	7125
hsa-let-7b	NOP14	950	17223
hsa-let-7b	FLAD1	950	19519
hsa-let-7b	CUL1	950	5869
hsa-let-7b	CDCA8	950	10575
hsa-let-7b	SLC30A7	950	9703
hsa-let-7b	DPF2	950	2123
hsa-let-7b	KIF2A	950	19384
hsa-let-7b	ERGIC2	950	621
hsa-let-7b	TMTC3	950	14990
hsa-let-7b	CHD4	950	1088
hsa-let-7b	SMARCD1	950	14156
hsa-let-7b	TMEM65	950	16492
hsa-let-7b	NME6	950	11984
hsa-let-7b	RDX	950	4551
hsa-let-7b	LBR	950	9397
hsa-let-7b	CCNA1	950	2856
hsa-let-7b	SEC16A	950	16736
hsa-let-7b	TBC1D15	950	4739
hsa-let-7b	NAF1	950	19565
hsa-let-7b	LRRC47	950	1670
hsa-let-7b	UTP15	950	19674
hsa-let-7b	TROVE2	950	10035
hsa-let-7b	TBC1D13	950	4716
hsa-let-7b	MCAT	950	16879
hsa-let-7b	TRNT1	950	874
hsa-let-7b	TIMM9	950	4822
hsa-let-7b	KCTD12	950	8771
hsa-let-7b	SCRN1	950	16154
hsa-let-7b	MAP2K2	950	12625
hsa-let-7b	INPPL1	950	951
hsa-let-7b	CHD1	950	6426
hsa-let-7b	UCK2	950	15379
hsa-let-7b	LZIC	950	8709
hsa-let-7b	SPR	950	27
hsa-let-7b	SLC25A12	950	4261
hsa-let-7b	TRIM24	950	3511
hsa-let-7b	GTF3C4	950	15485
hsa-let-7b	TTLL12	950	20481
hsa-let-7b	LRRC8A	950	4514
hsa-let-7b	EEF1E1	950	6946
hsa-let-7b	EHD4	950	15231
hsa-let-7b	LSG1	950	13791
hsa-let-7b	PAPSS1	950	14053
hsa-let-7b	PCYT1A	950	1697
hsa-let-7b	ARHGAP17	950	11682
hsa-let-7b	PSME3	950	7763
hsa-let-7b	PDHX	950	10112
hsa-let-7b	OXNAD1	950	8972
hsa-let-7b	TPP2	950	16461
hsa-let-7b	HS2ST1	950	4122
hsa-let-7b	CRKL	950	7774
hsa-let-7b	ABCC1	950	20211
hsa-let-7b	SMARCA4	950	13743
hsa-let-7b	UTP6	950	3428
hsa-let-7b	TMEM33	950	7406
hsa-let-7b	WDR75	950	5505
hsa-let-7b	ABCB10	950	12662
hsa-let-7b	MARS	950	14230
hsa-let-7b	PVR	950	10765
hsa-let-7b	ANP32E	950	12874
hsa-let-7b	WARS2	950	14899
hsa-let-7b	RAB3GAP2	950	1106
hsa-let-7b	ERO1L	950	6707
hsa-let-7b	IMPDH1	950	6811
hsa-let-7b	TMEM167A	950	17616
hsa-let-7b	PDPR	950	18877
hsa-let-7b	SYT4	950	1729
hsa-let-7b	KIAA1715	950	20260
hsa-let-7b	SPATA12	950	3719
hsa-let-7b	CCNB1	950	13483
hsa-let-7b	DENR	950	17962
hsa-let-7b	IP6K1	950	3620
hsa-let-7b	GATA6	950	14157
hsa-let-7b	PAK1	950	5582
hsa-let-7b	DDX17	950	11865
hsa-let-7b	ATXN1L	950	6015
hsa-let-7b	PLXNB2	950	11562
hsa-let-7b	CCNB2	950	13482
hsa-let-7b	CLCA2	950	13875
hsa-let-7b	NOMO3	950	17043
hsa-let-7b	IGSF8	950	9303
hsa-let-7b	DBNL	950	1385
hsa-let-7b	EEF2	950	2917
hsa-let-7b	HIST1H1C	950	6358
hsa-let-7b	AUP1	950	13536
hsa-let-7b	ABCB8	950	9652
hsa-let-7b	PPRC1	950	19987
hsa-let-7b	ATOX1	950	16160
hsa-let-7b	DDX20	950	1952
hsa-let-7b	APPL1	950	3461
hsa-let-7b	BAZ2A	950	7864
hsa-let-7b	SLC25A4	950	15458
hsa-let-7b	PFN1	950	10413
hsa-let-7b	PRTG	950	12223
hsa-let-7b	MRPS11	950	14702
hsa-let-7b	BRPF3	950	20476
hsa-let-7b	SRCAP	950	19817
hsa-let-7b	POTEG	950	8047
hsa-let-7b	ACTB	950	8176
hsa-let-7b	ZNF841	950	6390
hsa-let-7b	DCTD	950	1974
hsa-let-7b	UBE2A	950	7278
hsa-let-7b	ENTPD4	950	13831
hsa-let-7b	E2F3	950	2900
hsa-let-7b	ZNF629	950	16523
hsa-let-7b	MAB21L1	950	14388
hsa-let-7b	POLR2A	950	6263
hsa-let-7b	FSTL1	950	8756
hsa-let-7b	NCAPD2	950	16151
hsa-let-7b	HNRNPL	950	9569
hsa-let-7b	PEX6	950	3752
hsa-let-7b	SUMO2	950	6476
hsa-let-7b	BBS7	950	5186
hsa-let-7b	MMACHC	950	16171
hsa-let-7b	CD99	950	19725
hsa-let-7b	C5orf24	950	7728
hsa-let-7b	NPTN	950	15951
hsa-let-7b	ALDH7A1	950	18866
hsa-let-7b	KIFC1	950	8162
hsa-let-7b	CTBP2	950	15468
hsa-let-7b	HIF1A	950	5639
hsa-let-7b	SMARCB1	950	15797
hsa-let-7b	DCAF7	950	15995
hsa-let-7b	MIER2	950	3367
hsa-let-7b	ACTN4	950	3918
hsa-let-7b	BFSP1	950	1627
hsa-let-7b	TJP1	950	13545
hsa-let-7b	CNOT2	950	9335
hsa-let-7b	EIF3C	950	9846
hsa-let-7b	TNFSF12	950	16811
hsa-let-7b	PTPN23	950	6255
hsa-let-7b	GDPD5	950	8323
hsa-let-7b	ABL1	950	15242
hsa-let-7b	RNF115	950	34
hsa-let-7b	UBE2Q1	950	2658
hsa-let-7b	AP3M1	950	18136
hsa-let-7b	TUBB	950	15619
hsa-let-7b	RPL18	950	5256
hsa-let-7b	HOXD11	950	14374
hsa-let-7b	STIP1	950	6562
hsa-let-7b	GLTPD1	950	8234
hsa-let-7b	KIF1C	950	14672
hsa-let-7b	WASL	950	4830
hsa-let-7b	PPP1R12C	950	12728
hsa-let-7b	CD2BP2	950	6871
hsa-let-7b	WDR25	950	8870
hsa-let-7b	YWHAE	950	8373
hsa-let-7b	SNRPE	950	2581
hsa-let-7b	HUWE1	950	14456
hsa-let-7b	RPSA	950	10362
hsa-let-7b	EEF1A1	950	5426
hsa-let-7b	ZNF507	950	16789
hsa-let-7b	PPARGC1A	950	16128
hsa-let-7b	ARPP19	950	16208
hsa-let-7b	UBA1	950	7265
hsa-let-7b	PRPF19	950	16608
hsa-let-7b	ATXN2L	950	15908
hsa-let-7b	PLK1	950	15020
hsa-let-7b	NDUFA10	950	19556
hsa-let-7b	RIOK3	950	13099
hsa-let-7b	NCOA5	950	6671
hsa-let-7b	ZNF148	950	12550
hsa-let-7b	DENND4B	950	95
hsa-let-7b	FAM178A	950	6140
hsa-let-7b	PPP2R5E	950	20187
hsa-let-7b	HARS	950	7957
hsa-let-7b	ZNF687	950	12914
hsa-let-7b	OTUB1	950	15946
hsa-let-7b	ATE1	950	15573
hsa-let-7b	L3MBTL4	950	15152
hsa-let-7b	PTGFRN	950	2460
hsa-let-7b	TMEM115	950	771
hsa-let-7b	HES1	950	19270
hsa-let-7b	EPB41L3	950	2170
hsa-let-7b	KIAA1429	950	4258
hsa-let-7b	ITGB5	950	9346
hsa-let-7b	EP300	950	9589
hsa-let-7b	NBPF15	950	15975
hsa-let-7b	RPL12	950	2524
hsa-let-7b	RXRB	950	19478
hsa-let-7b	JAG1	950	18240
hsa-let-7b	POLR3G	950	14166
hsa-let-7b	FAM126A	950	18727
hsa-let-7b	PRPF8	950	5520
hsa-let-7b	RRBP1	950	10382
hsa-let-7b	CNNM3	950	18521
hsa-let-7b	C5orf15	950	18875
hsa-let-7b	WASF1	950	19730
hsa-let-7b	SKI	950	13582
hsa-let-7b	ZCCHC9	950	18911
hsa-let-7b	ZNF426	950	13025
hsa-let-7b	SERBP1	950	10464
hsa-let-7b	TUBA1B	950	5272
hsa-let-7b	AR	950	9018
hsa-let-7b	FLII	950	8761
hsa-let-7b	HADHA	950	11548
hsa-let-7b	GNAS	950	2108
hsa-let-7b	ST13	950	187
hsa-let-7b	HSPA8	950	10374
hsa-let-7b	NUP153	950	12686
hsa-let-7b	PHKA1	950	7256
hsa-let-7b	BIRC5	950	7384
hsa-let-7b	ADRM1	950	6421
hsa-let-7b	DFFA	950	2974
hsa-let-7b	BRD2	950	677
hsa-let-7b	FAM131A	950	12259
hsa-let-7b	FAM136A	950	5324
hsa-let-7b	STK38	950	7407
hsa-let-7b	KIAA1377	950	6110
hsa-let-7b	TSEN15	950	15156
hsa-let-7b	C1GALT1	950	19229
hsa-let-7b	ENTPD6	950	13829
hsa-let-7b	KIAA0141	950	6771
hsa-let-7b	TIMM50	950	7047
hsa-let-7b	NCOR1	950	11472
hsa-let-7b	HCFC1	950	12797
hsa-let-7b	BRPF1	950	20477
hsa-let-7b	ETFA	950	13429
hsa-let-7b	ARHGAP26	950	1011
hsa-let-7b	FANCD2	950	15781
hsa-let-7b	SALL2	950	17515
hsa-let-7b	RBM12	950	13968
hsa-let-7b	TOX3	950	4035
hsa-let-7b	GNB1	950	13173
hsa-let-7b	FOXRED2	950	12805
hsa-let-7b	KCNC4	950	4155
hsa-let-7b	SFMBT1	950	15058
hsa-let-7b	CACNG8	950	14754
hsa-let-7b	KLHL11	950	5761
hsa-let-7b	HIST1H3B	950	7088
hsa-let-7b	ARID3B	950	18950
hsa-let-7b	DYNC1H1	950	9993
hsa-let-7b	SYNE2	950	19177
hsa-let-7b	TPT1	950	18421
hsa-let-7b	AGFG2	950	2121
hsa-let-7b	TUBGCP3	950	19939
hsa-let-7b	RAB10	950	4506
hsa-let-7b	AFF4	950	7236
hsa-let-7b	BTG2	950	1165
hsa-let-7b	TRIM28	950	5873
hsa-let-7b	CHD7	950	1089
hsa-let-7b	HIPK1	950	2615
hsa-let-7b	PA2G4	950	6196
hsa-let-7b	USP22	950	7240
hsa-let-7b	ZER1	950	10479
hsa-let-7b	ZNF805	950	7597
hsa-let-7b	SMARCC2	950	6466
hsa-let-7b	ASPSCR1	950	4722
hsa-let-7b	ADCY1	950	3310
hsa-let-7b	FEN1	950	16435
hsa-let-7b	ZNF652	950	10635
hsa-let-7b	PAX3	950	11084
hsa-let-7b	MBD6	950	4226
hsa-let-7b	HSF2	950	4587
hsa-let-7b	YLPM1	950	10571
hsa-let-7b	ASNA1	950	2126
hsa-let-7b	GPATCH1	950	12237
hsa-let-7b	IARS2	950	16119
hsa-let-7b	BCAS4	950	9863
hsa-let-7b	MPND	950	16300
hsa-let-7b	DDX18	950	11876
hsa-let-7b	HNRNPF	950	15270
hsa-let-7b	ZFHX4	950	10113
hsa-let-7b	NAA20	950	16924
hsa-let-7b	WDR55	950	16384
hsa-let-7b	LACTB2	950	6786
hsa-let-7b	SON	950	15025
hsa-let-7b	SH3PXD2A	950	5757
hsa-let-7b	BNIP3L	950	9893
hsa-let-7b	PIGG	950	5615
hsa-let-7b	DNAJC8	950	1468
hsa-let-7b	SPTBN2	950	13145
hsa-let-7b	GALNT11	950	9919
hsa-let-7b	MYO1C	950	796
hsa-let-7b	ANTXR1	950	9934
hsa-let-7b	PRKAA2	950	1893
hsa-let-7b	SMC1A	950	1404
hsa-let-7b	RFFL	950	5552
hsa-let-7b	NEK9	950	3621
hsa-let-7b	NUSAP1	950	20093
hsa-let-7b	AMPH	950	11426
hsa-let-7b	EIF2AK1	950	860
hsa-let-7b	PAPOLA	950	15982
hsa-let-7b	FBXW2	950	13409
hsa-let-7b	TNRC6B	950	18011
hsa-let-7b	DEDD	950	16967
hsa-let-7b	MED14	950	16373
hsa-let-7b	RALGAPB	950	19848
hsa-let-7b	VPS41	950	2150
hsa-let-7b	LACE1	950	13860
hsa-let-7b	SAFB	950	2353
hsa-let-7b	LPHN2	950	8350
hsa-let-7b	HAND1	950	5319
hsa-let-7b	PPP2R2A	950	14098
hsa-let-7b	SUPT16H	950	17278
hsa-let-7b	HSPA1B	950	4796
hsa-let-7b	NFKBIA	950	7551
hsa-let-7b	ZC3HAV1	950	9259
hsa-let-7b	TPM4	950	5705
hsa-let-7b	TRAPPC1	950	10387
hsa-let-7b	AHCYL1	950	11087
hsa-let-7b	ZNF606	950	15805
hsa-let-7b	MIDN	950	8711
hsa-let-7b	NAA10	950	7193
hsa-let-7b	UNC13B	950	1967
hsa-let-7b	GAPDH	950	14657
hsa-let-7b	TXNL4A	950	2846
hsa-let-7b	OXR1	950	7389
hsa-let-7b	MTSS1L	950	13694
hsa-let-7b	KIAA1549	950	1659
hsa-let-7b	LTA4H	950	13123
hsa-let-7b	ZMYM2	950	16696
hsa-let-7b	C12orf49	950	8779
hsa-let-7b	WDR26	950	15502
hsa-let-7b	BAHD1	950	18895
hsa-let-7b	TMEM55B	950	6759
hsa-let-7b	PTTG1	950	10498
hsa-let-7b	YTHDC1	950	12264
hsa-let-7b	CD81	950	9873
hsa-let-7b	PRKD1	950	6452
hsa-let-7b	SLC10A3	950	18829
hsa-let-7b	CLINT1	950	3283
hsa-let-7b	TIAM1	950	15596
hsa-let-7b	SF3B1	950	841
hsa-let-7b	NFATC1	950	9928
hsa-let-7b	YEATS2	950	19654
hsa-let-7b	KHSRP	950	15404
hsa-let-7b	STEAP3	950	19203
hsa-let-7b	ADCK2	950	17257
hsa-let-7b	GPI	950	19943
hsa-let-7b	GDF11	950	7890
hsa-let-7b	ATXN2	950	13034
hsa-let-7b	EAF1	950	4276
hsa-let-7b	HMGB1	950	11798
hsa-let-7b	OCLN	950	14969
hsa-let-7b	CYP1A2	950	17522
hsa-let-7b	USP54	950	16771
hsa-let-7b	MED25	950	18740
hsa-let-7b	ERCC1	950	14690
hsa-let-7b	BTBD9	950	20370
hsa-let-7b	PPP1R16B	950	11314
hsa-let-7b	TBC1D20	950	18675
hsa-let-7b	TUT1	950	16044
hsa-let-7b	MCM4	950	12490
hsa-let-7b	IPO7	950	7627
hsa-let-7b	KIAA1586	950	4426
hsa-let-7b	E2F7	950	2896
hsa-let-7b	BCOR	950	12746
hsa-let-7b	CCND3	950	14168
hsa-let-7b	NME4	950	12277
hsa-let-7b	TERF2IP	950	4786
hsa-let-7b	FLNA	950	19422
hsa-let-7b	ERAP2	950	17795
hsa-let-7b	MDM4	950	4644
hsa-let-7b	FXR2	950	7822
hsa-let-7b	MIB1	950	6501
hsa-let-7b	CKB	950	5839
hsa-let-7b	PCYT2	950	17041
hsa-let-7b	MED13	950	16370
hsa-let-7b	MFSD3	950	18060
hsa-let-7b	DPYSL5	950	405
hsa-let-7b	MRPL37	950	2217
hsa-let-7b	XYLT2	950	15046
hsa-let-7b	RNASE10	950	12930
hsa-let-7b	MSN	950	10267
hsa-let-7b	BCORL1	950	8594
hsa-let-7b	C2orf44	950	5192
hsa-let-7b	INTS1	950	19866
hsa-let-7b	MED28	950	9534
hsa-let-7b	ABCF1	950	11053
hsa-let-7b	HNRNPUL1	950	14006
hsa-let-7b	PTGES2	950	17066
hsa-let-7b	NACA	950	12272
hsa-let-7b	DBNDD2	950	15579
hsa-let-7b	TLN1	950	17794
hsa-let-7b	QKI	950	4204
hsa-let-7b	NUCKS1	950	3323
hsa-let-7b	EIF3D	950	11958
hsa-let-7b	PTP4A2	950	6165
hsa-let-7b	ANKRD52	950	8811
hsa-let-7b	PCBP2	950	8844
hsa-let-7b	MYC	950	13824
hsa-let-7b	RBPJ	950	16366
hsa-let-7b	IRS2	950	7022
hsa-let-7b	PSD3	950	16038
hsa-let-7b	HGS	950	14413
hsa-let-7b	ZNF317	950	11532
hsa-let-7b	RPAP1	950	6600
hsa-let-7b	UTRN	950	4837
hsa-let-7b	SIKE1	950	11077
hsa-let-7b	CKAP2	950	15074
hsa-let-7b	WDR3	950	14142
hsa-let-7b	ADIPOR2	950	4758
hsa-let-7b	ELMOD2	950	17206
hsa-let-7b	DNMBP	950	9570
hsa-let-7b	PGM1	950	12657
hsa-let-7b	HAUS6	950	7568
hsa-let-7b	RPS4X	950	15904
hsa-let-7b	MAP4	950	6730
hsa-let-7b	RALB	950	10607
hsa-let-7b	GSK3A	950	8801
hsa-let-7b	NRD1	950	3757
hsa-let-7b	HSP90AA1	950	15295
hsa-let-7b	TUBA1C	950	4984
hsa-let-7b	ZNF3	950	557
hsa-let-7b	NT5DC2	950	8628
hsa-let-7b	IRS4	950	7017
hsa-let-7b	SNX12	950	18166
hsa-let-7b	FAM57A	950	8875
hsa-let-7b	CIZ1	950	19508
hsa-let-7b	GYG1	950	16933
hsa-let-7b	REPS1	950	11480
hsa-let-7b	ADNP	950	380
hsa-let-7b	BMP7	950	1037
hsa-let-7b	SLC35F1	950	4219
hsa-let-7b	LRRC41	950	1664
hsa-let-7b	IGHMBP2	950	8782
hsa-let-7b	FTO	950	14239
hsa-let-7b	OSTM1	950	408
hsa-let-7b	RAI1	950	2864
hsa-let-7b	KDM4A	950	16367
hsa-let-7b	PSMG4	950	10425
hsa-let-7b	ARHGEF5	950	18313
hsa-let-7b	RPS24	950	13689
hsa-let-7b	PABPC1	950	10100
hsa-let-7b	MEF2C	950	2851
hsa-let-7b	ISOC2	950	4794
hsa-let-7b	SP1	950	263
hsa-let-7b	ZNF207	950	1577
hsa-let-7b	SMG7	950	14742
hsa-let-7b	GABPB2	950	7667
hsa-let-7b	PFKM	950	14715
hsa-let-7b	CKS2	950	14652
hsa-let-7b	YWHAZ	950	10077
hsa-let-7b	CSNK2A1	950	20280
hsa-let-7b	ZNF581	950	759
hsa-let-7b	C6orf62	950	3657
hsa-let-7b	UCK1	950	8531
hsa-let-7b	CD151	950	6233
hsa-let-7b	CNOT1	950	9336
hsa-let-7b	PER1	950	632
hsa-let-7b	THOC5	950	10687
hsa-let-7b	MAPK1	950	12724
hsa-let-7b	PDS5A	950	18058
hsa-let-7b	IRF2BP2	950	8440
hsa-let-7b	ANKRD17	950	7392
hsa-let-7b	PRDM4	950	20222
hsa-let-7b	TMEM63B	950	3113
hsa-let-7b	FAM84B	950	5242
hsa-let-7b	GPM6B	950	14117
hsa-let-7b	NFATC3	950	10184
hsa-let-7b	ELK4	950	5578
hsa-let-7b	NFU1	950	1406
hsa-let-7b	GPHN	950	2737
hsa-let-7b	BCAT1	950	1373
hsa-let-7b	NSUN2	950	597
hsa-let-7b	MSI1	950	2269
hsa-let-7b	DAB2IP	950	4466
hsa-let-7b	ARL6IP1	950	10231
hsa-let-7b	MANSC1	950	9116
hsa-let-7b	KDELR1	950	19049
hsa-let-7b	YIPF3	950	19659
hsa-let-7b	ASPA	950	9248
hsa-let-7b	GTF3C1	950	15481
hsa-let-7b	SCML2	950	11387
hsa-let-7b	PDCL3	950	2083
hsa-let-7b	RBBP6	950	19673
hsa-let-7b	IPO11	950	1511
hsa-let-7b	PRAF2	950	15103
hsa-let-7b	TPD52L2	950	4784
hsa-let-7b	VPS28	950	13651
hsa-let-7b	CBX6	950	14613
hsa-let-7b	CTCF	950	12954
hsa-let-7b	LARP1	950	2643
hsa-let-7b	RPL18A	950	2131
hsa-let-7b	AIDA	950	5687
hsa-let-7b	CUL2	950	14355
hsa-let-7b	SMG1	950	12010
hsa-let-7b	SNRPA	950	2577
hsa-let-7b	CBX5	950	14614
hsa-let-7b	TNPO1	950	12718
hsa-let-7b	MCM7	950	12487
hsa-let-7b	GGPS1	950	1991
hsa-let-7b	ZCCHC11	950	11598
hsa-let-7b	SETD5	950	11962
hsa-let-7b	GCN1L1	950	12721
hsa-let-7b	RBM22	950	8884
hsa-let-7b	TXLNA	950	19107
hsa-let-7b	IL17RC	950	11447
hsa-let-7b	SPN	950	37
hsa-let-7b	IPCEF1	950	14178
hsa-let-7b	WBP11	950	18943
hsa-let-7b	DHTKD1	950	16998
hsa-let-7b	CTR9	950	17700
hsa-let-7b	GBF1	950	7961
hsa-let-7b	C11orf52	950	19699
hsa-let-7b	HMGCS1	950	16224
hsa-let-7b	HK1	950	10064
hsa-let-7b	HTT	950	4183
hsa-let-7b	PCGF3	950	9196
hsa-let-7b	TSPAN3	950	8715
hsa-let-7b	USP14	950	7753
hsa-let-7b	CUX1	950	8563
hsa-let-7b	SOX13	950	14855
hsa-let-7b	MESDC1	950	20382
hsa-let-7b	ATP1A1	950	228
hsa-let-7b	FGFRL1	950	4586
hsa-let-7b	LMAN2	950	17286
hsa-let-7b	MTUS1	950	11656
hsa-let-7b	KPNA6	950	4659
hsa-let-7b	NHSL1	950	8864
hsa-let-7b	NDRG1	950	4512
hsa-let-7b	CCDC71	950	2018
hsa-let-7b	AATF	950	14678
hsa-let-7b	PDP2	950	7261
hsa-let-7b	MOV10	950	16667
hsa-let-7b	DHX9	950	44
hsa-let-7b	C10orf118	950	17996
hsa-let-7b	CCNG1	950	5045
hsa-let-7b	WNK1	950	15767
hsa-let-7b	IGF1R	950	11643
hsa-let-7b	COL3A1	950	16758
hsa-let-7b	CPEB1	950	241
hsa-let-7b	CPEB3	950	243
hsa-let-7b	ACVR1	950	16582
hsa-let-7b	LRIG1	950	11430
hsa-let-7b	CPEB4	950	240
hsa-let-7b	TGFBR1	950	5727
hsa-let-7b	SHOC2	950	14676
hsa-let-7b	LCOR	950	6681
hsa-let-7b	WEE1	950	12336
hsa-let-7b	ESPL1	950	15574
hsa-let-7b	NHLRC3	950	7478
hsa-let-7b	RNF11	950	5
hsa-let-7b	SMCR8	950	6070
hsa-let-7b	ONECUT2	950	4420
hsa-let-7b	ZCCHC3	950	1185
hsa-let-7b	BACH1	950	5298
hsa-let-7b	SMARCAD1	950	6724
hsa-let-7b	SEC24A	950	2980
hsa-let-7b	PPIL4	950	7133
hsa-let-7b	ABT1	950	18191
hsa-let-7b	KLHL15	950	4461
hsa-let-7b	STK4	950	6523
hsa-let-7b	GSK3B	950	11368
hsa-let-7b	CALU	950	12159
hsa-let-7b	POLR3D	950	16016
hsa-let-7b	TNFSF9	950	10539
hsa-let-7b	NCOA3	950	6665
hsa-let-7b	HBP1	950	3181
hsa-let-7b	CRY2	950	1270
hsa-let-7b	TOR1AIP2	950	13550
hsa-let-7b	SUOX	950	17582
hsa-let-7b	NAA30	950	7994
hsa-let-7b	MAPK6	950	12725
hsa-let-7b	RORA	950	4619
hsa-let-7b	CDKN1A	950	2685
hsa-let-7b	TP53INP1	950	18793
hsa-let-7b	UBXN2B	950	18074
hsa-let-7b	TRIM71	950	14864
hsa-let-7b	EDN1	950	20255
hsa-let-7b	SALL3	950	17514
hsa-let-7b	CDV3	950	19075
hsa-let-7b	TXLNG	950	1290
hsa-let-7b	CLDN12	950	19126
hsa-let-7b	ZNF264	950	19612
hsa-let-7b	SLC20A1	950	2671
hsa-let-7b	BZW1	950	7105
hsa-let-7b	KREMEN1	950	16439
hsa-let-7b	MXD1	950	3147
hsa-let-7b	NAT8L	950	17290
hsa-let-7b	ACER2	950	18220
hsa-let-7b	CREBZF	950	8432
hsa-let-7b	SYF2	950	17083
hsa-let-7b	ZNF181	950	8214
hsa-let-7b	MRPL35	950	2228
hsa-let-7b	CTHRC1	950	15613
hsa-let-7b	AKT2	950	13804
hsa-let-7b	TLR4	950	10230
hsa-let-7b	TNFRSF10B	950	13853
hsa-let-7b	ATP6V1G1	950	13643
hsa-let-7b	KIF27	950	3315
hsa-let-7b	ZNF774	950	14739
hsa-let-7b	ANKRD46	950	18686
hsa-let-7b	HAT1	950	15605
hsa-let-7b	FMNL3	950	18669
hsa-let-7b	C19orf53	950	9119
hsa-let-7b	MEIS3P1	950	10506
hsa-let-7b	C1RL	950	4612
hsa-let-7b	NUCB2	950	6167
hsa-let-7b	QDPR	950	17840
hsa-let-7b	DISC1	950	24
hsa-let-7b	RHD	950	3086
hsa-let-7b	HIST1H2BK	950	7614
hsa-let-7b	FXN	950	15659
hsa-let-7b	RABL2A	950	17472
hsa-let-7b	ACOT9	950	3299
hsa-let-7b	RABL2B	950	10842
hsa-let-7b	ZNF587	950	765
hsa-let-7b	MRPL12	950	11397
hsa-let-7b	FUT10	950	19037
hsa-let-7b	RRM1	950	8985
hsa-let-7b	NOM1	950	20386
hsa-let-7b	OPA3	950	60
hsa-let-7b	SLC11A2	950	17044
hsa-let-7b	COL8A1	950	10304
hsa-let-7b	ZNF8	950	561
hsa-let-7b	ZC3HAV1L	950	12417
hsa-let-7b	VCL	950	16995
hsa-let-7b	TSC22D2	950	20176
hsa-let-7b	SYNJ2BP	950	2834
hsa-let-7b	SRI	950	843
hsa-let-7b	RNF144B	950	19198
hsa-let-7b	RAB40C	950	63
hsa-let-7b	PPP1R15B	950	16901
hsa-let-7b	POLR2D	950	6260
hsa-let-7b	PLXND1	950	16832
hsa-let-7b	PGM2L1	950	13966
hsa-let-7b	NR6A1	950	7653
hsa-let-7b	MLLT10	950	19712
hsa-let-7b	SMCR7L	950	5012
hsa-let-7b	MAP2K7	950	20150
hsa-let-7b	LYN	950	7498
hsa-let-7b	LRRC20	950	5428
hsa-let-7b	KLHDC8B	950	7739
hsa-let-7b	KCTD21	950	14071
hsa-let-7b	ICOSLG	950	5929
hsa-let-7b	HERPUD1	950	6754
hsa-let-7b	GABPB1	950	7669
hsa-let-7b	FAM83G	950	17895
hsa-let-7b	EFHD2	950	12448
hsa-let-7b	ATXN7L3B	950	12582
hsa-let-7b	ATXN7L3	950	5614
hsa-let-7b	ATG12	950	12346
hsa-let-7b	ARAP2	950	19617
hsa-let-7b	AP1S1	950	8022
hsa-let-7b	AHR	950	18039
hsa-let-7b	AHCYL2	950	9102
hsa-let-7b	ZNF28	950	7960
hsa-let-7b	TUBB2A	950	15570
hsa-let-7b	ZBTB5	950	12349
hsa-let-7b	SOCS1	950	11339
hsa-let-7b	PMAIP1	950	16674
hsa-let-7b	MTFR1	950	4102
hsa-let-7b	LIMD2	950	8943
hsa-let-7b	FAM43A	950	4881
hsa-let-7b	CEP120	950	1000
hsa-let-7b	TBC1D19	950	4374
hsa-let-7b	SNX17	950	14931
hsa-let-7b	SLC12A7	950	9407
hsa-let-7b	BTG1	950	6934
hsa-let-7b	PLEKHO1	950	2894
hsa-let-7b	ACVR2B	950	4458
hsa-let-7b	PLCG2	950	19494
hsa-let-7b	GGA3	950	1194
hsa-let-7b	SDR42E1	950	2157
hsa-let-7b	MFSD8	950	14726
hsa-let-7b	HIST1H2BD	950	7599
hsa-let-7b	STRN	950	1424
hsa-let-7b	SLC5A6	950	18555
hsa-let-7b	SLC10A7	950	18833
hsa-let-7b	SUMO1	950	6473
hsa-let-7b	SEMA4C	950	5294
hsa-let-7b	RNFT1	950	17609
hsa-let-7b	RNF44	950	11406
hsa-let-7b	RAB11FIP4	950	11678
hsa-let-7b	NSD1	950	3083
hsa-let-7b	MBD2	950	4229
hsa-let-7b	KPNA5	950	4660
hsa-let-7b	CEP135	950	10937
hsa-let-7b	CELF1	950	18513
hsa-let-7b	ASB11	950	10014
hsa-let-7b	ARID1B	950	19649
hsa-let-7b	C12orf4	950	3335
hsa-let-7b	ZNF644	950	4835
hsa-let-7b	SENP1	950	6603
hsa-let-7b	IGDCC4	950	2849
hsa-let-7b	FIGN	950	4372
hsa-let-7b	C1orf210	950	4819
hsa-let-7b	DIABLO	950	17802
hsa-let-7b	ZNF566	950	17707
hsa-let-7b	YOD1	950	15914
hsa-let-7b	IKZF3	950	20390
hsa-let-7b	CD59	950	15307
hsa-let-7b	C9orf156	950	11911
hsa-let-7b	ZBTB8OS	950	18533
hsa-let-7b	ADH1B	950	9681
hsa-let-7b	PHF8	950	20177
hsa-let-7b	NRBF2	950	11181
hsa-let-7b	NCKIPSD	950	19626
hsa-let-7b	MYADM	950	7137
hsa-let-7b	FZD5	950	6317
hsa-let-7b	FZD9	950	17146
hsa-let-7b	E2F8	950	2908
hsa-let-7b	DVL3	950	9642
hsa-let-7b	DNA2	950	18904
hsa-let-7b	CREB1	950	5882
hsa-let-7b	ZNF256	950	12423
hsa-let-7b	SOD2	950	19015
hsa-let-7b	ABCC4	950	20207
hsa-let-7b	OCIAD1	950	12243
hsa-let-7b	RRAD	950	7624
hsa-let-7b	PPP1R10	950	13005
hsa-let-7b	OPRL1	950	9628
hsa-let-7b	ALG10B	950	11123
hsa-let-7b	PPIL3	950	7132
hsa-let-7b	LEFTY1	950	5557
hsa-let-7b	BRI3BP	950	2922
hsa-let-7b	CDKN1B	950	2684
hsa-let-7b	MGAT4C	950	5203
hsa-let-7b	SLC16A9	950	10925
hsa-let-7b	NCOA7	950	6669
hsa-let-7b	GABRG1	950	11702
hsa-let-7b	PM20D2	950	11490
hsa-let-7b	ZNF200	950	5591
hsa-let-7b	VEZF1	950	10743
hsa-let-7b	TGFBR3	950	682
hsa-let-7b	SLC16A14	950	4824
hsa-let-7b	MSI2	950	3583
hsa-let-7b	LRIG3	950	11428
hsa-let-7b	FBXL20	950	10786
hsa-let-7b	EPHA4	950	8898
hsa-let-7b	DUSP1	950	17829
hsa-let-7b	DNAL1	950	11919
hsa-let-7b	COLEC12	950	18042
hsa-let-7b	CCNT2	950	8430
hsa-let-7b	BEND4	950	19471
hsa-let-7b	ZNF611	950	5973
hsa-let-7b	KIAA0391	950	804
hsa-let-7b	ECHDC1	950	6638
hsa-let-7b	PMPCA	950	1595
hsa-let-7b	ACTA1	950	18052
hsa-let-7b	MCF2L2	950	7469
hsa-let-7b	GSG2	950	7760
hsa-let-7b	AASDHPPT	950	10170
hsa-let-7b	ACP1	950	6643
hsa-let-7b	RAD18	950	2742
hsa-let-7b	ZNF460	950	19350
hsa-let-7b	ZNF136	950	13656
hsa-let-7b	USP38	950	13946
hsa-let-7b	SLC35A5	950	12638
hsa-let-7b	SIPA1L2	950	4190
hsa-let-7b	PLEKHA3	950	18372
hsa-let-7b	PDZD8	950	14445
hsa-let-7b	PCTP	950	19966
hsa-let-7b	C19orf47	950	18996
hsa-let-7b	ARIH1	950	4199
hsa-let-7b	PEG10	950	1421
hsa-let-7b	EMILIN2	950	11513
hsa-let-7b	SURF4	950	20020
hsa-let-7b	PGGT1B	950	18717
hsa-let-7b	PARP16	950	10698
hsa-let-7b	HMGB2	950	11795
hsa-let-7b	GNG5	950	4312
hsa-let-7b	DLX2	950	7587
hsa-let-7b	CSTF2	950	13491
hsa-let-7b	THYN1	950	10826
hsa-let-7b	TTC33	950	17555
hsa-let-7b	MDM2	950	4642
hsa-let-7b	TGOLN2	950	6234
hsa-let-7b	ZBTB37	950	3716
hsa-let-7b	RPS16	950	4686
hsa-let-7b	GOLGA4	950	20252
hsa-let-7b	FAM104A	950	2715
hsa-let-7b	GPRIN3	950	2219
hsa-let-7b	DUSP6	950	17828
hsa-let-7b	RWDD1	950	13633
hsa-let-7b	GREM1	950	11364
hsa-let-7b	FMO4	950	17359
hsa-let-7b	ZNF585A	950	16677
hsa-let-7b	POLA2	950	8579
hsa-let-7b	PAPOLG	950	13965
hsa-let-7b	RUVBL2	950	17950
hsa-let-7b	ZNF556	950	14049
hsa-let-7b	PURA	950	8723
hsa-let-7b	MSH6	950	12158
hsa-let-7b	KIAA2018	950	13999
hsa-let-7b	AFAP1	950	11858
hsa-let-7b	PRIM2	950	18450
hsa-let-7b	ZNF584	950	764
hsa-let-7b	ZNF578	950	1966
hsa-let-7b	ARL8B	950	13119
hsa-let-7b	RFC2	950	14604
hsa-let-7b	DIP2A	950	18892
hsa-let-7b	STAT2	950	20094
hsa-let-7b	ZNF738	950	12903
hsa-let-7b	DTX3L	950	7634
hsa-let-7b	RAB19	950	4319
hsa-let-7b	EIF4A3	950	14537
hsa-let-7b	DNAH9	950	13322
hsa-let-7b	SLC19A3	950	12601
hsa-let-7b	ITGA3	950	87
hsa-let-7b	SLC38A7	950	18207
hsa-let-7b	SAR1A	950	1334
hsa-let-7b	RS1	950	16935
hsa-let-7b	PHACTR4	950	3168
hsa-let-7b	MTX3	950	7071
hsa-let-7b	CPA4	950	15183
hsa-let-7b	COX6B1	950	4339
hsa-let-7b	MYOM2	950	7745
hsa-let-7b	SFT2D3	950	14458
hsa-let-7b	FPR1	950	2020
hsa-let-7b	ZNF799	950	1311
hsa-let-7b	DNAJC28	950	5911
hsa-let-7b	COPB2	950	14845
hsa-let-7b	ALDH1A3	950	16269
hsa-let-7b	ZNF417	950	3886
hsa-let-7b	ZNF443	950	7372
hsa-let-7b	ADH5	950	1210
hsa-let-7b	ZNF800	950	16914
hsa-let-7b	TM4SF1	950	14386
hsa-let-7b	SPAG9	950	19017
hsa-let-7b	SEMA4D	950	17984
hsa-let-7b	RUFY2	950	5803
hsa-let-7b	PRSS22	950	1773
hsa-let-7b	NHLRC2	950	7479
hsa-let-7b	MBNL1	950	6928
hsa-let-7b	KLF10	950	13167
hsa-let-7b	KIAA1328	950	16229
hsa-let-7b	IPO9	950	7626
hsa-let-7b	ANAPC16	950	13817
hsa-let-7b	AMD1	950	7075
hsa-let-7b	NAP1L1	950	15679
hsa-let-7b	PAFAH2	950	14242
hsa-let-7b	ZNF546	950	19108
hsa-let-7b	C1orf52	950	1781
hsa-let-7c	TGFBR1	951	5727
hsa-let-7c	TRIM71	951	14864
hsa-let-7c	HMGA2	951	15272
hsa-let-7c	MYC	951	13824
hsa-let-7c	DICER1	951	10248
hsa-let-7c	BCL2L1	951	15080
hsa-let-7c	NRAS	951	12801
hsa-let-7c	MPL	951	16609
hsa-let-7c	COPS8	951	10713
hsa-let-7c	GPS1	951	4047
hsa-let-7c	COPS6	951	10722
hsa-let-7c	R3HDM2	951	16064
hsa-let-7c	IP6K1	951	3620
hsa-let-7c	RFWD3	951	8893
hsa-let-7c	ACTB	951	8176
hsa-let-7c	ZNF614	951	5977
hsa-let-7c	SAFB	951	2353
hsa-let-7c	FOXO3	951	11214
hsa-let-7c	METAP2	951	13871
hsa-let-7c	KIAA0141	951	6771
hsa-let-7c	CCNF	951	11350
hsa-let-7c	C5orf24	951	7728
hsa-let-7c	CSTF2T	951	11999
hsa-let-7c	TAZ	951	14095
hsa-let-7c	RYR2	951	20244
hsa-let-7c	ACTN4	951	3918
hsa-let-7c	SMARCD1	951	14156
hsa-let-7c	RAB10	951	4506
hsa-let-7c	PRPF8	951	5520
hsa-let-7c	SRCAP	951	19817
hsa-let-7c	PPP2R5E	951	20187
hsa-let-7c	BCOR	951	12746
hsa-let-7c	CACNG8	951	14754
hsa-let-7c	CDC42BPA	951	13285
hsa-let-7c	CBL	951	19411
hsa-let-7c	PEX6	951	3752
hsa-let-7c	RPS4Y1	951	13916
hsa-let-7c	NME4	951	12277
hsa-let-7c	DCAF7	951	15995
hsa-let-7c	RPL18A	951	2131
hsa-let-7c	NUDT21	951	14465
hsa-let-7c	KRTAP19-1	951	823
hsa-let-7c	PAK4	951	12660
hsa-let-7c	LECT2	951	9129
hsa-let-7c	TMEM165	951	1296
hsa-let-7c	ITGA10	951	9775
hsa-let-7c	DNAJC16	951	17260
hsa-let-7c	GATAD2B	951	10440
hsa-let-7c	SLK	951	5845
hsa-let-7c	EIF3C	951	9846
hsa-let-7c	EIF3A	951	11955
hsa-let-7c	SLC25A1	951	16060
hsa-let-7c	EWSR1	951	15683
hsa-let-7c	DUSP7	951	17827
hsa-let-7c	DDX18	951	11876
hsa-let-7c	CACHD1	951	19640
hsa-let-7c	MBTPS1	951	6206
hsa-let-7c	CNOT3	951	9334
hsa-let-7c	IPO7	951	7627
hsa-let-7c	EYA3	951	16298
hsa-let-7c	SBDS	951	576
hsa-let-7c	RPL3	951	6425
hsa-let-7c	WDR61	951	16047
hsa-let-7c	SIRT1	951	16088
hsa-let-7c	RAB5B	951	17569
hsa-let-7c	CCNC	951	11352
hsa-let-7c	SNW1	951	19781
hsa-let-7c	COPS3	951	10720
hsa-let-7c	FKBP10	951	1977
hsa-let-7c	GSK3A	951	8801
hsa-let-7c	PTP4A2	951	6165
hsa-let-7c	PSMG2	951	10430
hsa-let-7c	BSDC1	951	18151
hsa-let-7c	ACVR1B	951	14183
hsa-let-7c	RPS13	951	3844
hsa-let-7c	FAM103A1	951	14588
hsa-let-7c	TAF5L	951	13115
hsa-let-7c	SLC10A3	951	18829
hsa-let-7c	SH3D19	951	7806
hsa-let-7c	BRD2	951	677
hsa-let-7c	ATP2A2	951	83
hsa-let-7c	C9orf40	951	6919
hsa-let-7c	SLC35A4	951	12637
hsa-let-7c	ZNF581	951	759
hsa-let-7c	ANKRD17	951	7392
hsa-let-7c	JARID2	951	2811
hsa-let-7c	CBX6	951	14613
hsa-let-7c	GORASP2	951	19985
hsa-let-7c	TMEM184B	951	15310
hsa-let-7c	CHST6	951	142
hsa-let-7c	CHD1	951	6426
hsa-let-7c	SUPT16H	951	17278
hsa-let-7c	NUPL1	951	9737
hsa-let-7c	LTA4H	951	13123
hsa-let-7c	TUT1	951	16044
hsa-let-7c	PCGF3	951	9196
hsa-let-7c	BPTF	951	19274
hsa-let-7c	ARMC8	951	15368
hsa-let-7c	ARL6IP1	951	10231
hsa-let-7c	LDHA	951	3277
hsa-let-7c	RAB34	951	15323
hsa-let-7c	PTGES2	951	17066
hsa-let-7c	KIF1B	951	14671
hsa-let-7c	HUWE1	951	14456
hsa-let-7c	DNAJC6	951	1473
hsa-let-7c	SNUPN	951	5139
hsa-let-7c	SF3B4	951	17229
hsa-let-7c	PCF11	951	5533
hsa-let-7c	WDR3	951	14142
hsa-let-7c	MKRN1	951	16838
hsa-let-7c	ZNF526	951	12276
hsa-let-7c	PSMB2	951	1232
hsa-let-7c	RAPGEFL1	951	17498
hsa-let-7c	DCTN5	951	9243
hsa-let-7c	PPAN-P2RY11	951	10394
hsa-let-7c	DOT1L	951	1849
hsa-let-7c	TAF5	951	5019
hsa-let-7c	FANCI	951	6989
hsa-let-7c	NOTCH2	951	4573
hsa-let-7c	PRAF2	951	15103
hsa-let-7c	MEF2C	951	2851
hsa-let-7c	UBA52	951	6866
hsa-let-7c	CSNK2A1	951	20280
hsa-let-7c	RPS24	951	13689
hsa-let-7c	GARS	951	15525
hsa-let-7c	SMARCC1	951	6468
hsa-let-7c	IRF2BP2	951	8440
hsa-let-7c	MESDC1	951	20382
hsa-let-7c	BAZ1B	951	17049
hsa-let-7c	TRRAP	951	7264
hsa-let-7c	GTF3C1	951	15481
hsa-let-7c	FUT10	951	19037
hsa-let-7c	MYO9A	951	18530
hsa-let-7c	SLC12A2	951	50
hsa-let-7c	CCNB2	951	13482
hsa-let-7c	PTK2	951	1888
hsa-let-7c	AIDA	951	5687
hsa-let-7c	WBP11	951	18943
hsa-let-7c	RALGAPA2	951	119
hsa-let-7c	FLNB	951	13774
hsa-let-7c	QKI	951	4204
hsa-let-7c	FZD8	951	14753
hsa-let-7c	CCNG1	951	5045
hsa-let-7c	NPTX1	951	4504
hsa-let-7c	DHX9	951	44
hsa-let-7c	IGF1R	951	11643
hsa-let-7c	ITGB3	951	9344
hsa-let-7c	MAP4K3	951	14793
hsa-let-7c	IL10	951	12432
hsa-let-7c	RPS3	951	2618
hsa-let-7c	IVNS1ABP	951	8051
hsa-let-7c	ADIPOR2	951	4758
hsa-let-7c	ESPL1	951	15574
hsa-let-7c	TMTC3	951	14990
hsa-let-7c	TXLNA	951	19107
hsa-let-7c	NHLRC3	951	7478
hsa-let-7c	FOXO1	951	11216
hsa-let-7c	FNDC3A	951	17370
hsa-let-7c	CALM1	951	639
hsa-let-7c	ARID3B	951	18950
hsa-let-7c	SMCR8	951	6070
hsa-let-7c	RAB5C	951	13220
hsa-let-7c	IGF2BP1	951	14662
hsa-let-7c	VEZF1	951	10743
hsa-let-7c	ONECUT2	951	4420
hsa-let-7c	ZCCHC3	951	1185
hsa-let-7c	BACH1	951	5298
hsa-let-7c	HMGXB4	951	18889
hsa-let-7c	SMARCAD1	951	6724
hsa-let-7c	GRPEL2	951	1148
hsa-let-7c	CD164	951	15384
hsa-let-7c	ABT1	951	18191
hsa-let-7c	RRAGD	951	3892
hsa-let-7c	HNRNPA2B1	951	8689
hsa-let-7c	KLHL15	951	4461
hsa-let-7c	MDM4	951	4644
hsa-let-7c	STK4	951	6523
hsa-let-7c	PDE12	951	6963
hsa-let-7c	CALU	951	12159
hsa-let-7c	POLR3D	951	16016
hsa-let-7c	TNFSF9	951	10539
hsa-let-7c	NCOA3	951	6665
hsa-let-7c	WNT5A	951	13939
hsa-let-7c	HMGA1	951	9665
hsa-let-7c	DDX3Y	951	13739
hsa-let-7c	CRY2	951	1270
hsa-let-7c	HNRNPU	951	15259
hsa-let-7c	SUOX	951	17582
hsa-let-7c	FBXL3	951	12205
hsa-let-7c	NAA30	951	7994
hsa-let-7c	MAPK6	951	12725
hsa-let-7c	NCL	951	1650
hsa-let-7c	CDKN1A	951	2685
hsa-let-7c	E2F5	951	2898
hsa-let-7c	FAM127B	951	13983
hsa-let-7c	UBXN2B	951	18074
hsa-let-7c	AMOTL1	951	17224
hsa-let-7c	EDN1	951	20255
hsa-let-7c	SALL3	951	17514
hsa-let-7c	CDV3	951	19075
hsa-let-7c	MAP7	951	9949
hsa-let-7c	ID4	951	10250
hsa-let-7c	STARD3NL	951	14480
hsa-let-7c	PGRMC1	951	11565
hsa-let-7c	TXLNG	951	1290
hsa-let-7c	CLDN12	951	19126
hsa-let-7c	USMG5	951	9219
hsa-let-7c	BCCIP	951	18792
hsa-let-7c	PEX11B	951	8153
hsa-let-7c	TFDP1	951	19855
hsa-let-7c	MT2A	951	19514
hsa-let-7c	PDP2	951	7261
hsa-let-7c	ZNF264	951	19612
hsa-let-7c	RRM2	951	8984
hsa-let-7c	SLC20A1	951	2671
hsa-let-7c	BZW1	951	7105
hsa-let-7c	KREMEN1	951	16439
hsa-let-7c	PTMA	951	8099
hsa-let-7c	MXD1	951	3147
hsa-let-7c	NAT8L	951	17290
hsa-let-7c	JAZF1	951	4292
hsa-let-7c	PPP2R2A	951	14098
hsa-let-7c	ACER2	951	18220
hsa-let-7c	CALM2	951	636
hsa-let-7c	TRA2B	951	8217
hsa-let-7c	ATP6V1F	951	19356
hsa-let-7c	MTOR	951	4472
hsa-let-7c	RICTOR	951	11044
hsa-let-7c	CEBPB	951	19842
hsa-let-7c	IL6	951	7364
hsa-let-7c	PBX2	951	3791
hsa-let-7c	TNFRSF10B	951	13853
hsa-let-7c	TRIB2	951	18387
hsa-let-7c	XBP1	951	10277
hsa-let-7c	USF2	951	10242
hsa-let-7c	TTF1	951	2488
hsa-let-7c	STAT2	951	20094
hsa-let-7c	SREBF1	951	10738
hsa-let-7c	SMAD6	951	168
hsa-let-7c	SPDEF	951	16813
hsa-let-7c	SETDB1	951	7164
hsa-let-7c	RNF7	951	2375
hsa-let-7c	RHOV	951	16472
hsa-let-7c	RFX6	951	16217
hsa-let-7c	RHOB	951	16483
hsa-let-7c	RARB	951	17014
hsa-let-7c	PBX3	951	592
hsa-let-7c	OLFM4	951	17721
hsa-let-7c	MYCL1	951	20448
hsa-let-7c	NRM	951	17294
hsa-let-7c	MICB	951	17008
hsa-let-7c	MAF1	951	5481
hsa-let-7c	ID1	951	10254
hsa-let-7c	HOXD1	951	16063
hsa-let-7c	HSF1	951	4584
hsa-let-7c	HHAT	951	6071
hsa-let-7c	HES5	951	19343
hsa-let-7c	EZH2	951	18552
hsa-let-7c	ETNK2	951	5456
hsa-let-7c	EN2	951	1356
hsa-let-7c	DNMT1	951	16034
hsa-let-7c	DLX4	951	7582
hsa-let-7c	CRK	951	4682
hsa-let-7c	CNNM2	951	18522
hsa-let-7c	CREM	951	5669
hsa-let-7c	BHLHB9	951	16868
hsa-let-7c	ARID3A	951	10831
hsa-let-7c	ATP6V1G1	951	13643
hsa-let-7c	KIF27	951	3315
hsa-let-7c	ZNF774	951	14739
hsa-let-7c	SMC3	951	13063
hsa-let-7c	ANKRD46	951	18686
hsa-let-7c	FMNL3	951	18669
hsa-let-7c	C19orf53	951	9119
hsa-let-7c	MEIS3P1	951	10506
hsa-let-7c	C1RL	951	4612
hsa-let-7c	CES3	951	1937
hsa-let-7c	NUCB2	951	6167
hsa-let-7c	QDPR	951	17840
hsa-let-7c	DISC1	951	24
hsa-let-7c	RHD	951	3086
hsa-let-7c	HIST1H2BK	951	7614
hsa-let-7c	FXN	951	15659
hsa-let-7c	RABL2A	951	17472
hsa-let-7c	ACOT9	951	3299
hsa-let-7c	GLO1	951	4139
hsa-let-7c	RABL2B	951	10842
hsa-let-7c	ZNF587	951	765
hsa-let-7c	MRPL12	951	11397
hsa-let-7c	MRPS21	951	3396
hsa-let-7c	RRM1	951	8985
hsa-let-7c	NOM1	951	20386
hsa-let-7c	FAM105A	951	12691
hsa-let-7c	OPA3	951	60
hsa-let-7c	SLC11A2	951	17044
hsa-let-7c	COL8A1	951	10304
hsa-let-7c	ZNF8	951	561
hsa-let-7c	ZC3HAV1L	951	12417
hsa-let-7c	YWHAZ	951	10077
hsa-let-7c	VPS36	951	14836
hsa-let-7c	VCL	951	16995
hsa-let-7c	TSC22D2	951	20176
hsa-let-7c	TMED5	951	10754
hsa-let-7c	SYNJ2BP	951	2834
hsa-let-7c	RNF144B	951	19198
hsa-let-7c	RAB40C	951	63
hsa-let-7c	PPP1R15B	951	16901
hsa-let-7c	POLR2D	951	6260
hsa-let-7c	PLXND1	951	16832
hsa-let-7c	PGM2L1	951	13966
hsa-let-7c	NR6A1	951	7653
hsa-let-7c	NAA20	951	16924
hsa-let-7c	MTUS1	951	11656
hsa-let-7c	MLLT10	951	19712
hsa-let-7c	SMCR7L	951	5012
hsa-let-7c	MAP3K2	951	17337
hsa-let-7c	MAP2K7	951	20150
hsa-let-7c	LYN	951	7498
hsa-let-7c	LRRC20	951	5428
hsa-let-7c	KLHDC8B	951	7739
hsa-let-7c	KCTD21	951	14071
hsa-let-7c	ICOSLG	951	5929
hsa-let-7c	HERPUD1	951	6754
hsa-let-7c	HAT1	951	15605
hsa-let-7c	GABPB1	951	7669
hsa-let-7c	FIGN	951	4372
hsa-let-7c	FHL2	951	18840
hsa-let-7c	FAM83G	951	17895
hsa-let-7c	EIF4G2	951	6208
hsa-let-7c	EFHD2	951	12448
hsa-let-7c	CKS2	951	14652
hsa-let-7c	CCND1	951	14167
hsa-let-7c	ATXN7L3B	951	12582
hsa-let-7c	ATXN7L3	951	5614
hsa-let-7c	ATG9A	951	15191
hsa-let-7c	ATG12	951	12346
hsa-let-7c	AP1S1	951	8022
hsa-let-7c	AHR	951	18039
hsa-let-7c	AHCYL2	951	9102
hsa-let-7c	PLAGL2	951	17075
hsa-let-7c	TACC2	951	6366
hsa-let-7c	ZNF28	951	7960
hsa-let-7c	TUBB2A	951	15570
hsa-let-7c	SHMT1	951	8473
hsa-let-7c	ZBTB5	951	12349
hsa-let-7c	SOCS1	951	11339
hsa-let-7c	PMAIP1	951	16674
hsa-let-7c	LIMD2	951	8943
hsa-let-7c	FAM43A	951	4881
hsa-let-7c	CEP120	951	1000
hsa-let-7c	TBC1D19	951	4374
hsa-let-7c	SNX17	951	14931
hsa-let-7c	SLC12A7	951	9407
hsa-let-7c	PLEKHO1	951	2894
hsa-let-7c	PLCG2	951	19494
hsa-let-7c	GGA3	951	1194
hsa-let-7c	SDR42E1	951	2157
hsa-let-7c	MFSD8	951	14726
hsa-let-7c	HIST1H2BD	951	7599
hsa-let-7c	THBS1	951	2279
hsa-let-7c	STRN	951	1424
hsa-let-7c	SLC5A6	951	18555
hsa-let-7c	SLC10A7	951	18833
hsa-let-7c	SUMO1	951	6473
hsa-let-7c	SEMA4C	951	5294
hsa-let-7c	RNFT1	951	17609
hsa-let-7c	RNF44	951	11406
hsa-let-7c	RAB11FIP4	951	11678
hsa-let-7c	NSD1	951	3083
hsa-let-7c	MBD2	951	4229
hsa-let-7c	KPNA5	951	4660
hsa-let-7c	CEP135	951	10937
hsa-let-7c	CELF1	951	18513
hsa-let-7c	C12orf4	951	3335
hsa-let-7c	ZNF644	951	4835
hsa-let-7c	SMC1A	951	1404
hsa-let-7c	NUP155	951	14409
hsa-let-7c	IGDCC4	951	2849
hsa-let-7c	DNAJB6	951	12102
hsa-let-7c	COIL	951	11002
hsa-let-7c	C1orf210	951	4819
hsa-let-7c	DIABLO	951	17802
hsa-let-7c	ZNF566	951	17707
hsa-let-7c	YOD1	951	15914
hsa-let-7c	IKZF3	951	20390
hsa-let-7c	ANP32B	951	12875
hsa-let-7c	CD59	951	15307
hsa-let-7c	C9orf156	951	11911
hsa-let-7c	ZBTB8OS	951	18533
hsa-let-7c	CLEC4E	951	14749
hsa-let-7c	RDX	951	4551
hsa-let-7c	NCKIPSD	951	19626
hsa-let-7c	FZD9	951	17146
hsa-let-7c	FBXW2	951	13409
hsa-let-7c	DVL3	951	9642
hsa-let-7c	DNA2	951	18904
hsa-let-7c	CRKL	951	7774
hsa-let-7c	TMPRSS12	951	6616
hsa-let-7c	NUP93	951	53
hsa-let-7c	SOD2	951	19015
hsa-let-7c	RRAD	951	7624
hsa-let-7c	SIGLEC14	951	8152
hsa-let-7c	OPRL1	951	9628
hsa-let-7c	ZNF486	951	17408
hsa-let-7c	TOP1MT	951	14542
hsa-let-7c	WASL	951	4830
hsa-let-7c	RAD23B	951	20380
hsa-let-7c	MYO10	951	14788
hsa-let-7c	LEFTY1	951	5557
hsa-let-7c	RBM12B	951	9432
hsa-let-7c	SLC16A9	951	10925
hsa-let-7c	PM20D2	951	11490
hsa-let-7c	SCAMP2	951	15117
hsa-let-7c	ZNF200	951	5591
hsa-let-7c	TGFBR3	951	682
hsa-let-7c	MSI2	951	3583
hsa-let-7c	LRIG3	951	11428
hsa-let-7c	IGF2BP3	951	14664
hsa-let-7c	FBXL20	951	10786
hsa-let-7c	EPHA4	951	8898
hsa-let-7c	DUSP1	951	17829
hsa-let-7c	DNAL1	951	11919
hsa-let-7c	COLEC12	951	18042
hsa-let-7c	CCNT2	951	8430
hsa-let-7c	CBX5	951	14614
hsa-let-7c	BEND4	951	19471
hsa-let-7c	RBM23	951	11889
hsa-let-7c	ZNF611	951	5973
hsa-let-7c	KIAA0391	951	804
hsa-let-7c	ECHDC1	951	6638
hsa-let-7c	PMPCA	951	1595
hsa-let-7c	ACTA1	951	18052
hsa-let-7c	MCF2L2	951	7469
hsa-let-7c	GSG2	951	7760
hsa-let-7c	AKAP8	951	1392
hsa-let-7c	RAD18	951	2742
hsa-let-7c	ZNF460	951	19350
hsa-let-7c	USP38	951	13946
hsa-let-7c	TRIB1	951	18386
hsa-let-7c	PLEKHA3	951	18372
hsa-let-7c	PKN2	951	8213
hsa-let-7c	PDZD8	951	14445
hsa-let-7c	LMNB2	951	3384
hsa-let-7c	KLHL28	951	14277
hsa-let-7c	HAND1	951	5319
hsa-let-7c	CMIP	951	16114
hsa-let-7c	CITED2	951	3800
hsa-let-7c	C19orf47	951	18996
hsa-let-7c	BAG4	951	5995
hsa-let-7c	ARIH1	951	4199
hsa-let-7c	YY1	951	2458
hsa-let-7c	PEG10	951	1421
hsa-let-7c	GPR141	951	3787
hsa-let-7c	EMILIN2	951	11513
hsa-let-7c	SURF4	951	20020
hsa-let-7c	PARP16	951	10698
hsa-let-7c	KRAS	951	16396
hsa-let-7c	GNG5	951	4312
hsa-let-7c	E2F6	951	2897
hsa-let-7c	DDX3X	951	13737
hsa-let-7c	THYN1	951	10826
hsa-let-7c	SMARCA5	951	14365
hsa-let-7c	H2AFZ	951	2369
hsa-let-7c	TGOLN2	951	6234
hsa-let-7c	ZBTB37	951	3716
hsa-let-7c	GOLGA4	951	20252
hsa-let-7c	FAM104A	951	2715
hsa-let-7c	NDUFS1	951	1870
hsa-let-7c	FOXP1	951	10714
hsa-let-7c	RWDD1	951	13633
hsa-let-7c	C16orf52	951	1567
hsa-let-7c	FMO4	951	17359
hsa-let-7c	FLVCR2	951	1972
hsa-let-7c	MMP16	951	12958
hsa-let-7c	LHFP	951	2413
hsa-let-7c	SEC14L1	951	12373
hsa-let-7c	ZNF556	951	14049
hsa-let-7c	NECAB1	951	3761
hsa-let-7c	PTPRF	951	2543
hsa-let-7c	JAG2	951	18239
hsa-let-7c	RAB3IP	951	11629
hsa-let-7c	EPHX4	951	10793
hsa-let-7c	PRIM2	951	18450
hsa-let-7c	ZNF584	951	764
hsa-let-7c	ZNF578	951	1966
hsa-let-7c	ARL8B	951	13119
hsa-let-7c	INTS7	951	19868
hsa-let-7c	RFC2	951	14604
hsa-let-7c	BRI3BP	951	2922
hsa-let-7c	ZNF738	951	12903
hsa-let-7c	DTX3L	951	7634
hsa-let-7c	RAB19	951	4319
hsa-let-7c	CDKAL1	951	17148
hsa-let-7c	EIF4A3	951	14537
hsa-let-7c	DNAH9	951	13322
hsa-let-7c	SLC19A3	951	12601
hsa-let-7c	GNAT1	951	6392
hsa-let-7c	ITGA3	951	87
hsa-let-7c	SLC38A7	951	18207
hsa-let-7c	SAR1A	951	1334
hsa-let-7c	PHACTR4	951	3168
hsa-let-7c	OLR1	951	952
hsa-let-7c	MTX3	951	7071
hsa-let-7c	CPA4	951	15183
hsa-let-7c	COX6B1	951	4339
hsa-let-7c	ZMIZ1	951	17544
hsa-let-7c	FPR1	951	2020
hsa-let-7c	ATXN2	951	13034
hsa-let-7c	ZNF799	951	1311
hsa-let-7c	DNAJC28	951	5911
hsa-let-7c	ZNF107	951	10123
hsa-let-7c	ZNF417	951	3886
hsa-let-7c	ZNF443	951	7372
hsa-let-7c	ADH5	951	1210
hsa-let-7c	ZBTB41	951	12396
hsa-let-7c	WAC	951	19031
hsa-let-7c	PRSS22	951	1773
hsa-let-7c	NHLRC2	951	7479
hsa-let-7c	KIAA1328	951	16229
hsa-let-7c	IPO9	951	7626
hsa-let-7c	FAM126B	951	4575
hsa-let-7c	EDEM3	951	11988
hsa-let-7c	AMD1	951	7075
hsa-let-7c	CSMD1	951	2998
hsa-let-7c	NAP1L1	951	15679
hsa-let-7c	NIPBL	951	8128
hsa-let-7c	PAFAH2	951	14242
hsa-let-7d	HMGA2	376	15272
hsa-let-7d	APP	376	2379
hsa-let-7d	DICER1	376	10248
hsa-let-7d	SLC11A2	376	17044
hsa-let-7d	PDGFA	376	20304
hsa-let-7d	IL13	376	3404
hsa-let-7d	MPL	376	16609
hsa-let-7d	EIF4G2	376	6208
hsa-let-7d	CALCOCO2	376	6086
hsa-let-7d	GPR63	376	7347
hsa-let-7d	FAM135A	376	10747
hsa-let-7d	CPNE1	376	2546
hsa-let-7d	NR4A1	376	4148
hsa-let-7d	BUB3	376	13293
hsa-let-7d	TBC1D9B	376	3834
hsa-let-7d	LARP4B	376	12001
hsa-let-7d	NAA20	376	16924
hsa-let-7d	FBXO3	376	8588
hsa-let-7d	ZNF763	376	18419
hsa-let-7d	PCNP	376	20369
hsa-let-7d	HOMER1	376	15645
hsa-let-7d	RBM12	376	13968
hsa-let-7d	CBR4	376	12468
hsa-let-7d	THBS1	376	2279
hsa-let-7d	TLE4	376	4098
hsa-let-7d	TOMM20	376	14903
hsa-let-7d	TMED4	376	15251
hsa-let-7d	AKAP8	376	1392
hsa-let-7d	TST	376	19216
hsa-let-7d	GPR137B	376	11710
hsa-let-7d	RALGAPB	376	19848
hsa-let-7d	IGF2BP3	376	14664
hsa-let-7d	RPUSD2	376	5966
hsa-let-7d	ZBTB24	376	13572
hsa-let-7d	SPATA2	376	10314
hsa-let-7d	GOLT1B	376	4680
hsa-let-7d	ERC1	376	8792
hsa-let-7d	RFX5	376	2373
hsa-let-7d	BIN3	376	10560
hsa-let-7d	CEP120	376	1000
hsa-let-7d	ZNF526	376	12276
hsa-let-7d	ISL1	376	12529
hsa-let-7d	POLR2D	376	6260
hsa-let-7d	SMCR7L	376	5012
hsa-let-7d	TMEM194A	376	5653
hsa-let-7d	KATNAL1	376	12342
hsa-let-7d	C12orf4	376	3335
hsa-let-7d	TMEM2	376	8307
hsa-let-7d	DLC1	376	10215
hsa-let-7d	TMTC3	376	14990
hsa-let-7d	ZNF354B	376	13721
hsa-let-7d	ZNF200	376	5591
hsa-let-7d	ADCY9	376	3317
hsa-let-7d	TNRC6A	376	2883
hsa-let-7d	STK40	376	80
hsa-let-7d	PCGF3	376	9196
hsa-let-7d	ZBTB39	376	3703
hsa-let-7d	LIN52	376	10385
hsa-let-7d	RAD9A	376	620
hsa-let-7d	ARRDC4	376	5558
hsa-let-7d	SLC30A6	376	9704
hsa-let-7d	LBR	376	9397
hsa-let-7d	C9orf41	376	6920
hsa-let-7d	ESPL1	376	15574
hsa-let-7d	ABT1	376	18191
hsa-let-7d	NHLRC3	376	7478
hsa-let-7d	GLMN	376	11742
hsa-let-7d	IGDCC4	376	2849
hsa-let-7d	ZNF644	376	4835
hsa-let-7d	C11orf57	376	19702
hsa-let-7d	FAM104A	376	2715
hsa-let-7d	SPRYD4	376	3681
hsa-let-7d	ARID3A	376	10831
hsa-let-7d	SLC10A7	376	18833
hsa-let-7d	ONECUT2	376	4420
hsa-let-7d	USP24	376	17084
hsa-let-7d	SMARCAD1	376	6724
hsa-let-7d	TGFBR1	376	5727
hsa-let-7d	HAND1	376	5319
hsa-let-7d	KPNA5	376	4660
hsa-let-7d	IGF1R	376	11643
hsa-let-7d	TMEM135	376	9894
hsa-let-7d	SLC20A1	376	2671
hsa-let-7d	ZNF280B	376	4307
hsa-let-7d	LIN28B	376	11078
hsa-let-7d	IGF2BP1	376	14662
hsa-let-7d	SOLH	376	15514
hsa-let-7d	CACNG8	376	14754
hsa-let-7d	PRR13	376	13273
hsa-let-7d	ZNF746	376	19147
hsa-let-7d	SLC35A4	376	12637
hsa-let-7d	RPL31	376	560
hsa-let-7d	TPD52L2	376	4784
hsa-let-7d	MRPL51	376	12897
hsa-let-7d	CTDP1	376	6003
hsa-let-7d	RPS6	376	15144
hsa-let-7d	SENP5	376	5354
hsa-let-7d	DHX57	376	16203
hsa-let-7d	H2AFX	376	2367
hsa-let-7d	DSC3	376	13661
hsa-let-7d	CIZ1	376	19508
hsa-let-7d	NCOA1	376	6667
hsa-let-7d	LRRC42	376	1667
hsa-let-7d	UTP6	376	3428
hsa-let-7d	ADIPOR2	376	4758
hsa-let-7d	TXLNA	376	19107
hsa-let-7d	FNDC3A	376	17370
hsa-let-7d	ARID3B	376	18950
hsa-let-7d	SMCR8	376	6070
hsa-let-7d	ZCCHC3	376	1185
hsa-let-7d	BACH1	376	5298
hsa-let-7d	GRPEL2	376	1148
hsa-let-7d	MDM4	376	4644
hsa-let-7d	STK4	376	6523
hsa-let-7d	PDE12	376	6963
hsa-let-7d	CALU	376	12159
hsa-let-7d	POLR3D	376	16016
hsa-let-7d	TNFSF9	376	10539
hsa-let-7d	NCOA3	376	6665
hsa-let-7d	HMGA1	376	9665
hsa-let-7d	CRY2	376	1270
hsa-let-7d	SUOX	376	17582
hsa-let-7d	NAA30	376	7994
hsa-let-7d	MAPK6	376	12725
hsa-let-7d	CDKN1A	376	2685
hsa-let-7d	UBXN2B	376	18074
hsa-let-7d	TRIM71	376	14864
hsa-let-7d	EDN1	376	20255
hsa-let-7d	SALL3	376	17514
hsa-let-7d	CDV3	376	19075
hsa-let-7d	PGRMC1	376	11565
hsa-let-7d	TXLNG	376	1290
hsa-let-7d	CLDN12	376	19126
hsa-let-7d	PEX11B	376	8153
hsa-let-7d	PDP2	376	7261
hsa-let-7d	ZNF264	376	19612
hsa-let-7d	RRM2	376	8984
hsa-let-7d	BZW1	376	7105
hsa-let-7d	KREMEN1	376	16439
hsa-let-7d	MXD1	376	3147
hsa-let-7d	NAT8L	376	17290
hsa-let-7d	PPP2R2A	376	14098
hsa-let-7d	ACER2	376	18220
hsa-let-7d	ATP6V1F	376	19356
hsa-let-7d	EIF2C1	376	11168
hsa-let-7d	TNFRSF10B	376	13853
hsa-let-7d	ZEB2	376	15526
hsa-let-7d	MYC	376	13824
hsa-let-7d	SNRPD3	376	16206
hsa-let-7d	ATP6V1G1	376	13643
hsa-let-7d	KIF27	376	3315
hsa-let-7d	ZNF774	376	14739
hsa-let-7d	ANKRD46	376	18686
hsa-let-7d	FMNL3	376	18669
hsa-let-7d	C19orf53	376	9119
hsa-let-7d	MEIS3P1	376	10506
hsa-let-7d	C1RL	376	4612
hsa-let-7d	NUCB2	376	6167
hsa-let-7d	QDPR	376	17840
hsa-let-7d	DISC1	376	24
hsa-let-7d	RHD	376	3086
hsa-let-7d	HIST1H2BK	376	7614
hsa-let-7d	FXN	376	15659
hsa-let-7d	RABL2A	376	17472
hsa-let-7d	ACOT9	376	3299
hsa-let-7d	GLO1	376	4139
hsa-let-7d	RABL2B	376	10842
hsa-let-7d	ZNF587	376	765
hsa-let-7d	MRPL12	376	11397
hsa-let-7d	FUT10	376	19037
hsa-let-7d	RRM1	376	8985
hsa-let-7d	NOM1	376	20386
hsa-let-7d	FAM105A	376	12691
hsa-let-7d	OPA3	376	60
hsa-let-7d	COL8A1	376	10304
hsa-let-7d	ZNF8	376	561
hsa-let-7d	ZC3HAV1L	376	12417
hsa-let-7d	YWHAZ	376	10077
hsa-let-7d	VCL	376	16995
hsa-let-7d	TSC22D2	376	20176
hsa-let-7d	TMED5	376	10754
hsa-let-7d	SYNJ2BP	376	2834
hsa-let-7d	RNF144B	376	19198
hsa-let-7d	RAB40C	376	63
hsa-let-7d	PPP1R15B	376	16901
hsa-let-7d	PLXND1	376	16832
hsa-let-7d	PGM2L1	376	13966
hsa-let-7d	NR6A1	376	7653
hsa-let-7d	MTUS1	376	11656
hsa-let-7d	MLLT10	376	19712
hsa-let-7d	MAP2K7	376	20150
hsa-let-7d	LYN	376	7498
hsa-let-7d	LRRC20	376	5428
hsa-let-7d	KLHDC8B	376	7739
hsa-let-7d	KCTD21	376	14071
[truncated: 153,044 more rows]
