# Supplementary material for: Discovering Cancer-Related miRNAs from miRNA-Target Interactions by Support Vector Machines
Source: Mol Ther Nucleic Acids. 2020 Jan 25;19:1423–33. doi: 10.1016/j.omtn.2020.01.019 (PMC7056629; doi:10.1016/j.omtn.2020.01.019)
Supplement: Table S2. Prediction Accuracy and Identified Signals Based on BRCA Data — Sheet1 in Table S2 records the predictive accuracy of 155,044 MTIs, 1,046 miRNAs and 20,530 mRNA based on the expression data of BRCA. Sheet2 represents 136 MTIs with ACC>0.9 in the miRNA-mRNA join space while the corresponding marginal ACC of both the miRNA are the mRNA are less than 0.8 in BRCA. [file mmc2.xlsx]

## Sheet: MTIs accuracy
				miRNA-mRNA	miRNA	mRNA
hsa-miR-21	PKD2	455	17952	0.976974	0.928374	0.905788
hsa-miR-21	DMD	455	705	0.976974	0.928374	0.944398
hsa-miR-3121	TMEM220	54	16945	0.976316	0.103398	0.948612
hsa-miR-21	GAS1	455	13165	0.975658	0.928374	0.732836
hsa-miR-21	TGFBR2	455	77	0.975	0.928374	0.911314
hsa-miR-10b	FAM13A	621	4252	0.974342	0.907584	0.941912
hsa-let-7c	CACHD1	951	19640	0.973684	0.884307	0.935557
hsa-miR-139	ZNF550	802	10670	0.973684	0.948404	0.548418
hsa-miR-21	PLD1	455	8479	0.973026	0.928374	0.854883
hsa-miR-145	LRRC2	754	8462	0.972368	0.915527	0.914491
hsa-miR-183	SH3D19	342	7806	0.972368	0.915941	0.917323
hsa-miR-21	C20orf194	455	10885	0.972368	0.928374	0.893839
hsa-miR-3646	TMEM220	138	16945	0.972368	0.297831	0.948612
hsa-miR-548c	TMEM220	179	16945	0.972368	0.0616798	0.948612
hsa-miR-98	ADAMTS5	509	18302	0.972368	0.632615	0.96139
hsa-miR-139	SORBS2	802	7221	0.971711	0.948404	0.730833
hsa-miR-139	SYT5	802	1730	0.971711	0.948404	0.598011
hsa-miR-139	CHD9	802	1091	0.971711	0.948404	0.82767
hsa-miR-23a	SPRY2	1004	1080	0.971711	0.51934	0.943017
hsa-miR-299	TSLP	286	3625	0.971711	0.759497	0.939149
hsa-miR-575	CD300LG	560	10804	0.971711	0.0627849	0.937215
hsa-miR-204	NTRK2	242	1004	0.971053	0.880785	0.912281
hsa-miR-21	SGK1	455	7833	0.971053	0.928374	0.765713
hsa-miR-298	CD300LG	285	10804	0.971053	0.0681033	0.937215
hsa-miR-4270	TSLP	997	3625	0.971053	0.0616798	0.939149
hsa-miR-139	KPNA2	802	6911	0.970395	0.948404	0.844523
hsa-miR-139	ZNF585B	802	16690	0.970395	0.948404	0.559193
hsa-miR-21	PTGFR	455	7295	0.970395	0.928374	0.810402
hsa-miR-4323	TSLP	441	3625	0.970395	0.0616798	0.939149
hsa-miR-127	ADAMTS5	25	18302	0.969737	0.507598	0.96139
hsa-miR-139	FAM162A	802	7275	0.969737	0.948404	0.650435
hsa-miR-21	SPRY2	455	1080	0.969737	0.928374	0.943017
hsa-miR-21	NFIB	455	20509	0.969737	0.928374	0.858268
hsa-miR-21	OSR1	455	12643	0.969737	0.928374	0.737878
hsa-miR-27a	ADAMTS5	897	18302	0.969737	0.488327	0.96139
hsa-miR-96	HOXA5	982	732	0.969737	0.899917	0.914836
hsa-miR-139	USP6NL	802	4135	0.969079	0.948404	0.646429
hsa-miR-139	NLGN4X	802	19707	0.969079	0.948404	0.755491
hsa-miR-1273d	CD300LG	880	10804	0.968421	0.0616798	0.937215
hsa-miR-139	ROCK2	802	8405	0.968421	0.948404	0.823802
hsa-miR-139	PIK3CA	802	5218	0.968421	0.948404	0.748101
hsa-miR-139	NFKB1	802	11488	0.968421	0.948404	0.582746
hsa-miR-141	ARHGAP19	758	11692	0.968421	0.889695	0.889349
hsa-miR-21	SAMD5	455	12041	0.967763	0.928374	0.907308
hsa-miR-30b	PPP1R12B	103	8742	0.967763	0.53716	0.960699
hsa-miR-10b	METTL7A	621	14484	0.967105	0.907584	0.913317
hsa-miR-139	PDZD8	802	14445	0.967105	0.948404	0.63151
hsa-miR-139	SSBP2	802	7758	0.967105	0.948404	0.703412
hsa-miR-21	CLIP4	455	5458	0.967105	0.928374	0.86628
hsa-miR-21	CALD1	455	13479	0.967105	0.928374	0.691601
hsa-miR-24-2	SPRY2	864	1080	0.967105	0.416839	0.943017
hsa-miR-27a	SPRY2	897	1080	0.967105	0.488327	0.943017
hsa-miR-335	NR3C2	400	6842	0.967105	0.788783	0.919878
hsa-miR-3929	CD300LG	589	10804	0.967105	0.138072	0.937215
hsa-miR-4279	TMEM220	1002	16945	0.967105	0.0647189	0.948612
hsa-let-7c	FOXO1	951	11216	0.966447	0.884307	0.901299
hsa-miR-139	KLHL21	802	3601	0.966447	0.948404	0.813372
hsa-miR-139	ALG14	802	13096	0.966447	0.948404	0.450338
hsa-miR-1827	CD300LG	626	10804	0.966447	0.0706589	0.937215
hsa-miR-21	RECK	455	2212	0.966447	0.928374	0.862343
hsa-miR-99a	ZBTB4	36	12360	0.966447	0.911452	0.826219
hsa-let-7c	ADH5	951	1210	0.965789	0.884307	0.883824
hsa-miR-21	FAS	455	8680	0.965789	0.928374	0.59808
hsa-miR-21	TP63	455	5095	0.965789	0.928374	0.865451
hsa-miR-21	MRAP2	455	13927	0.965789	0.928374	0.696022
hsa-miR-10b	POC1A	621	4611	0.965132	0.907584	0.923263
hsa-miR-183	SMYD1	342	20316	0.965132	0.915941	0.924921
hsa-miR-183	EIF4A2	342	14556	0.965132	0.915941	0.656721
hsa-miR-21	FOXN3	455	1304	0.965132	0.928374	0.898328
hsa-miR-21	RPS6KA3	455	5339	0.965132	0.928374	0.803633
hsa-miR-21	STRBP	455	18030	0.965132	0.928374	0.788921
hsa-let-7c	TGFBR3	951	682	0.964474	0.884307	0.897845
hsa-miR-100	KANK1	613	16680	0.964474	0.872496	0.901437
hsa-miR-10b	ID4	621	10250	0.964474	0.907584	0.836994
hsa-miR-1299	ADAMTS5	631	18302	0.964474	0.0629921	0.96139
hsa-miR-182	TTC28	341	1843	0.964474	0.876019	0.922227
hsa-miR-21	CBX4	455	14615	0.964474	0.928374	0.849634
hsa-miR-548x	ADAMTS5	355	18302	0.964474	0.0909656	0.96139
hsa-miR-96	SYNM	982	19981	0.964474	0.899917	0.884722
hsa-let-7c	SH3D19	951	7806	0.963816	0.884307	0.917323
hsa-miR-139	B2M	802	10348	0.963816	0.948404	0.422089
hsa-miR-139	ZNF431	802	2071	0.963816	0.948404	0.53198
hsa-miR-139	FAM60A	802	16997	0.963816	0.948404	0.552355
hsa-miR-145	TGFBR2	754	77	0.963816	0.915527	0.911314
hsa-miR-145	PDGFD	754	10306	0.963816	0.915527	0.892665
hsa-miR-145	NTRK2	754	1004	0.963816	0.915527	0.912281
hsa-miR-183	HOXA5	342	732	0.963816	0.915941	0.914836
hsa-miR-204	CACHD1	242	19640	0.963816	0.880785	0.935557
hsa-miR-21	PTX3	455	7512	0.963816	0.928374	0.720611
hsa-miR-384	ADAMTS5	362	18302	0.963816	0.0616798	0.96139
hsa-miR-139	NOTCH1	802	6388	0.963158	0.948404	0.662453
hsa-miR-182	CHL1	341	4019	0.963158	0.876019	0.936248
hsa-miR-21	BOC	455	2326	0.963158	0.928374	0.844868
hsa-miR-21	PPAP2A	455	6471	0.963158	0.928374	0.879887
hsa-miR-21	MEIS1	455	3354	0.963158	0.928374	0.740641
hsa-miR-21	LIFR	455	15419	0.963158	0.928374	0.93611
hsa-miR-21	HMGB3	455	5425	0.963158	0.928374	0.856403
hsa-miR-548u	TMEM220	327	16945	0.963158	0.0665147	0.948612
hsa-miR-92a-1	PPP1R12B	610	8742	0.963158	0.470438	0.960699
hsa-miR-1301	SPTBN1	680	2238	0.9625	0.692361	0.916149
hsa-miR-139	STAMBP	802	13948	0.9625	0.948404	0.605539
hsa-miR-139	FOXC1	802	4714	0.9625	0.948404	0.811369
hsa-miR-139	SPATA13	802	4452	0.9625	0.948404	0.521688
hsa-miR-139	FAM83H	802	10125	0.9625	0.948404	0.849772
hsa-miR-139	YTHDF1	802	10728	0.9625	0.948404	0.723788
hsa-miR-139	PKIA	802	13873	0.9625	0.948404	0.742644
hsa-miR-145	PHF17	754	18539	0.9625	0.915527	0.87222
hsa-miR-200c	NTRK2	492	1004	0.9625	0.794654	0.912281
hsa-miR-21	BDH2	455	1947	0.9625	0.928374	0.778699
hsa-miR-29a	PPP1R12B	261	8742	0.9625	0.587719	0.960699
hsa-miR-3148	ADAMTS5	669	18302	0.9625	0.17758	0.96139
hsa-miR-519d	PPP1R12B	226	8742	0.9625	0.797555	0.960699
hsa-miR-96	CCNG1	982	5045	0.9625	0.899917	0.772621
hsa-miR-96	CLIP4	982	5458	0.9625	0.899917	0.86628
hsa-let-7c	PRSS22	951	1773	0.961842	0.884307	0.696781
hsa-miR-10b	HNRNPF	621	15270	0.961842	0.907584	0.776696
hsa-miR-10b	ZNF502	621	7039	0.961842	0.907584	0.786227
hsa-miR-1247	CDC14B	295	13636	0.961842	0.772137	0.943293
hsa-miR-139	HLA-A	802	7550	0.961842	0.948404	0.556154
hsa-miR-139	ZSWIM7	802	10495	0.961842	0.948404	0.588686
hsa-miR-145	NDRG2	754	4517	0.961842	0.915527	0.876848
hsa-miR-183	KY	342	4563	0.961842	0.915941	0.904269
hsa-miR-183	CRIM1	342	7456	0.961842	0.915941	0.901989
hsa-miR-195	SH3BGRL2	69	9829	0.961842	0.815513	0.945089
hsa-miR-195	PPAP2B	69	17987	0.961842	0.815513	0.931551
hsa-miR-21	PRICKLE2	455	16271	0.961842	0.928374	0.802252
hsa-miR-21	HOXA9	455	782	0.961842	0.928374	0.860271
hsa-miR-21	PELI1	455	15566	0.961842	0.928374	0.79127
hsa-miR-211	TSLP	566	3625	0.961842	0.847009	0.939149
hsa-miR-324	CACHD1	721	19640	0.961842	0.466777	0.935557
hsa-miR-652	TSLP	598	3625	0.961842	0.358199	0.939149
hsa-miR-670	ADAMTS5	223	18302	0.961842	0.383824	0.96139
hsa-miR-10b	FGD4	621	18499	0.961184	0.907584	0.885758
hsa-miR-125b-2	TMTC1	39	7895	0.961184	0.851913	0.868007
hsa-miR-139	IPPK	802	18944	0.961184	0.948404	0.713634
hsa-miR-139	DDX6	802	7529	0.961184	0.948404	0.584266
hsa-miR-139	SLC39A6	802	7912	0.961184	0.948404	0.564304
hsa-miR-145	TPM3	754	16702	0.961184	0.915527	0.922089
hsa-miR-21	TSHZ3	455	754	0.961184	0.928374	0.626606
hsa-miR-21	TLR4	455	10230	0.961184	0.928374	0.809366
hsa-miR-21	B3GNT5	455	1677	0.961184	0.928374	0.742437
hsa-miR-27b	ADAMTS5	898	18302	0.961184	0.404338	0.96139
hsa-miR-335	NTRK2	400	1004	0.961184	0.788783	0.912281
hsa-miR-3613	TMEM220	1027	16945	0.961184	0.629852	0.948612
hsa-miR-3675	CD300LG	116	10804	0.961184	0.254662	0.937215
hsa-let-7c	RFC2	951	14604	0.960526	0.884307	0.850256
hsa-miR-10b	GATA3	621	14161	0.960526	0.907584	0.746443
hsa-miR-139	PTGFRN	802	2460	0.960526	0.948404	0.514919
hsa-miR-145	EGFR	754	18206	0.960526	0.915527	0.872496
hsa-miR-182	TCEAL7	341	20422	0.960526	0.876019	0.86552
hsa-miR-183	AUH	342	11803	0.960526	0.915941	0.736082
hsa-miR-183	SH3TC2	342	8239	0.960526	0.915941	0.825597
hsa-miR-183	EIF4EBP2	342	15047	0.960526	0.915941	0.83133
hsa-miR-2115	FAM13A	139	4252	0.960526	0.467951	0.941912
hsa-miR-3614	CD300LG	1028	10804	0.960526	0.460699	0.937215
hsa-miR-4328	ADAMTS5	399	18302	0.960526	0.0616798	0.96139
hsa-miR-574	NKAPL	490	11599	0.960526	0.600359	0.925611
hsa-miR-584	CAV1	570	3272	0.960526	0.820763	0.925404
hsa-miR-10a	PLA2G4A	627	4211	0.959868	0.759428	0.890662
hsa-miR-10b	RAPGEF2	621	6552	0.959868	0.907584	0.903025
hsa-miR-1301	FAM13A	680	4252	0.959868	0.692361	0.941912
hsa-miR-139	UCP2	802	2593	0.959868	0.948404	0.476861
hsa-miR-139	BMPR1A	802	11436	0.959868	0.948404	0.768131
hsa-miR-183	AURKA	342	3199	0.959868	0.915941	0.903509
hsa-miR-21	TGFBR3	455	682	0.959868	0.928374	0.897845
hsa-miR-21	EGFR	455	18206	0.959868	0.928374	0.872496
hsa-miR-21	NCSTN	455	14291	0.959868	0.928374	0.627435
hsa-miR-21	GDF5	455	13198	0.959868	0.928374	0.747548
hsa-miR-302a	CDC14B	668	13636	0.959868	0.386172	0.943293
hsa-miR-3190	CD300LG	8	10804	0.959868	0.447507	0.937215
hsa-miR-335	COL10A1	400	2836	0.959868	0.788783	0.951927
hsa-miR-106b	PPP1R12B	221	8742	0.959211	0.602362	0.960699
hsa-miR-10a	CHL1	627	4019	0.959211	0.759428	0.936248
hsa-miR-10b	NUAK2	621	1225	0.959211	0.907584	0.892458
hsa-miR-139	BARHL1	802	11103	0.959211	0.948404	0.287056
hsa-miR-139	SMCR7L	802	5012	0.959211	0.948404	0.618387
hsa-miR-139	ARHGAP32	802	10940	0.959211	0.948404	0.448404
hsa-miR-139	TMEM170A	802	19599	0.959211	0.948404	0.706244
hsa-miR-139	KLF10	802	13167	0.959211	0.948404	0.829604
hsa-miR-19b-1	DMD	834	705	0.959211	0.582332	0.944398
hsa-miR-204	NUDT7	242	10761	0.959211	0.880785	0.844661
hsa-miR-21	ZNF667	455	18651	0.959211	0.928374	0.654718
hsa-miR-26b	MME	652	6722	0.959211	0.635032	0.947852
hsa-miR-96	ABCA6	982	19499	0.959211	0.899917	0.882097
hsa-miR-10b	DYNLT1	621	8127	0.958553	0.907584	0.79866
hsa-miR-125b-1	NR3C1	38	3325	0.958553	0.882304	0.909932
hsa-miR-139	RPS23	802	20467	0.958553	0.948404	0.502279
hsa-miR-139	RREB1	802	2328	0.958553	0.948404	0.531772
hsa-miR-183	WDR53	342	16392	0.958553	0.915941	0.573215
hsa-miR-204	MYOC	242	9316	0.958553	0.880785	0.897707
hsa-miR-21	EPHA4	455	8898	0.958553	0.928374	0.819312
hsa-miR-216a	ADAMTS5	197	18302	0.958553	0.51188	0.96139
hsa-miR-26b	SPRY2	652	1080	0.958553	0.635032	0.943017
hsa-miR-340	ITIH5	218	19756	0.958553	0.711493	0.913248
hsa-miR-4295	HOXA5	723	732	0.958553	0.0616798	0.914836
hsa-let-7c	PAK4	951	12660	0.957895	0.884307	0.770065
hsa-miR-10b	PPARA	621	16802	0.957895	0.907584	0.834784
hsa-miR-139	LCOR	802	6681	0.957895	0.948404	0.505318
hsa-miR-139	PGAM4	802	15763	0.957895	0.948404	0.473753
hsa-miR-139	SYT7	802	1732	0.957895	0.948404	0.533499
hsa-miR-139	PEX5L	802	9830	0.957895	0.948404	0.507598
hsa-miR-139	AMDHD2	802	12106	0.957895	0.948404	0.630059
hsa-miR-145	ADD3	754	17314	0.957895	0.915527	0.830363
hsa-miR-183	ZIK1	342	9482	0.957895	0.915941	0.647189
hsa-miR-21	MGAT4A	455	18271	0.957895	0.928374	0.457176
hsa-miR-21	MBNL1	455	6928	0.957895	0.928374	0.834508
hsa-miR-21	BCL6	455	3577	0.957895	0.928374	0.81503
hsa-miR-215	FAM126A	563	18727	0.957895	0.742851	0.906479
hsa-miR-7-1	ADAMTS5	20	18302	0.957895	0.559055	0.96139
hsa-miR-96	HOXA9	982	782	0.957895	0.899917	0.860271
hsa-let-7c	LHFP	951	2413	0.957237	0.884307	0.905374
hsa-miR-139	HRAS	802	13577	0.957237	0.948404	0.550836
hsa-miR-139	EHD3	802	15232	0.957237	0.948404	0.707833
hsa-miR-139	SLC5A6	802	18555	0.957237	0.948404	0.504351
hsa-miR-139	CCDC117	802	1398	0.957237	0.948404	0.505042
hsa-miR-139	ATP5A1	802	1839	0.957237	0.948404	0.460146
hsa-miR-139	CCT5	802	9176	0.957237	0.948404	0.721716
hsa-miR-139	ORAI2	802	15474	0.957237	0.948404	0.801216
hsa-miR-183	TXNIP	342	466	0.957237	0.915941	0.902956
hsa-miR-183	NR3C1	342	3325	0.957237	0.915941	0.909932
hsa-miR-204	RGS6	242	6094	0.957237	0.880785	0.852397
hsa-miR-21	SOD3	455	14065	0.957237	0.928374	0.815651
hsa-miR-21	FAM46A	455	16035	0.957237	0.928374	0.639315
hsa-miR-21	STARD13	455	7642	0.957237	0.928374	0.739398
hsa-miR-29a	COL10A1	261	2836	0.957237	0.587719	0.951927
hsa-miR-31	DMD	832	705	0.957237	0.52231	0.944398
hsa-miR-383	RBMS2	361	16896	0.957237	0.822558	0.893217
hsa-miR-4262	FAM13A	698	4252	0.957237	0.0616798	0.941912
hsa-miR-4291	FAM13A	727	4252	0.957237	0.0616798	0.941912
hsa-miR-449b	CD300LG	531	10804	0.957237	0.410347	0.937215
hsa-miR-615	FAM13A	18	4252	0.957237	0.518027	0.941912
hsa-miR-96	B4GALT3	982	4698	0.957237	0.899917	0.846388
hsa-miR-10a	KANK1	627	16680	0.956579	0.759428	0.901437
hsa-miR-10b	EPHA4	621	8898	0.956579	0.907584	0.819312
hsa-miR-10b	FBXO31	621	2757	0.956579	0.907584	0.79866
hsa-miR-139	SOX4	802	19839	0.956579	0.948404	0.602569
hsa-miR-139	VWA1	802	539	0.956579	0.948404	0.65603
hsa-miR-139	SPRY4	802	13355	0.956579	0.948404	0.417185
hsa-miR-139	HSP90AA1	802	15295	0.956579	0.948404	0.566377
hsa-miR-139	WDR13	802	18647	0.956579	0.948404	0.608924
hsa-miR-139	RBM8A	802	12670	0.956579	0.948404	0.702998
hsa-miR-141	GRAMD3	758	11620	0.956579	0.889695	0.886034
hsa-miR-183	NACC1	342	7520	0.956579	0.915941	0.903232
hsa-miR-183	ESD	342	16640	0.956579	0.915941	0.76447
hsa-miR-19b-2	DMD	833	705	0.956579	0.43162	0.944398
hsa-miR-21	E2F1	455	2902	0.956579	0.928374	0.841345
hsa-miR-21	NTF3	455	3241	0.956579	0.928374	0.736428
hsa-miR-21	TOP2A	455	4002	0.956579	0.928374	0.892734
hsa-miR-21	NFAT5	455	8793	0.956579	0.928374	0.872703
hsa-miR-21	TMEM147	455	506	0.956579	0.928374	0.81351
hsa-miR-21	RPRD2	455	15863	0.956579	0.928374	0.541373
hsa-miR-21	FGF12	455	8923	0.956579	0.928374	0.716812
hsa-miR-452	ITPRIPL1	1014	18857	0.956579	0.69616	0.906133
hsa-miR-548x	CDC14B	355	13636	0.956579	0.0909656	0.943293
hsa-miR-767	COL10A1	275	2836	0.956579	0.321522	0.951927
hsa-miR-10b	CENPL	621	18333	0.955921	0.907584	0.84618
hsa-miR-10b	LIX1L	621	12828	0.955921	0.907584	0.763918
hsa-miR-1257	CDC14B	29	13636	0.955921	0.115002	0.943293
hsa-miR-125a	MMP11	65	12961	0.955921	0.504144	0.954552
hsa-miR-139	KSR2	802	10434	0.955921	0.948404	0.493231
hsa-miR-139	ZBTB26	802	6021	0.955921	0.948404	0.513123
hsa-miR-148a	SPRY2	1008	1080	0.955921	0.606092	0.943017
hsa-miR-183	FOXO1	342	11216	0.955921	0.915941	0.901299
hsa-miR-204	TGFBR2	242	77	0.955921	0.880785	0.911314
hsa-miR-21	PALLD	455	12441	0.955921	0.928374	0.524589
hsa-miR-21	PARP1	455	15056	0.955921	0.928374	0.904683
hsa-miR-21	FIGN	455	4372	0.955921	0.928374	0.796381
hsa-miR-21	RDH11	455	15964	0.955921	0.928374	0.575632
hsa-miR-29c	COL10A1	259	2836	0.955921	0.494336	0.951927
hsa-miR-520g	CEP68	64	17585	0.955921	0.746719	0.95545
hsa-miR-548k	CD300LG	944	10804	0.955921	0.395773	0.937215
hsa-miR-665	CD300LG	348	10804	0.955921	0.771101	0.937215
hsa-miR-96	SLC39A1	982	6007	0.955921	0.899917	0.788023
hsa-miR-96	PAQR4	982	7676	0.955921	0.899917	0.904752
hsa-let-7c	MPL	951	16609	0.955263	0.884307	0.893148
hsa-miR-10b	HIST3H2BB	621	2028	0.955263	0.907584	0.676198
hsa-miR-139	ZHX2	802	3435	0.955263	0.948404	0.48363
hsa-miR-139	HOOK1	802	16635	0.955263	0.948404	0.762467
hsa-miR-139	SLC38A4	802	11753	0.955263	0.948404	0.543929
hsa-miR-139	CCDC36	802	3456	0.955263	0.948404	0.859856
hsa-miR-1827	CDC14B	626	13636	0.955263	0.0706589	0.943293
hsa-miR-183	FAM110B	342	19935	0.955263	0.915941	0.658793
hsa-miR-183	SNRPD1	342	4650	0.955263	0.915941	0.689667
hsa-miR-183	RFC2	342	14604	0.955263	0.915941	0.850256
hsa-miR-183	ZNF208	342	17364	0.955263	0.915941	0.667496
hsa-miR-204	AP1S1	242	8022	0.955263	0.880785	0.882511
hsa-miR-20b	PPP1R12B	479	8742	0.955263	0.535917	0.960699
hsa-miR-21	MEF2C	455	2851	0.955263	0.928374	0.834784
hsa-miR-21	TCF21	455	5074	0.955263	0.928374	0.845973
hsa-miR-21	UTRN	455	4837	0.955263	0.928374	0.898605
hsa-miR-21	PIK3R1	455	10121	0.955263	0.928374	0.848874
hsa-miR-21	CKAP5	455	15079	0.955263	0.928374	0.667081
hsa-miR-21	PTPN14	455	692	0.955263	0.928374	0.878022
hsa-miR-21	KLF9	455	16949	0.955263	0.928374	0.88113
hsa-miR-210	HIF3A	565	2	0.955263	0.688493	0.923194
hsa-miR-30a	PLA2G4A	102	4211	0.955263	0.588755	0.890662
hsa-miR-335	TSLP	400	3625	0.955263	0.788783	0.939149
hsa-miR-335	DST	400	11734	0.955263	0.788783	0.918497
hsa-miR-3908	FAM13A	1044	4252	0.955263	0.0616798	0.941912
hsa-miR-497	PPAP2B	970	17987	0.955263	0.793825	0.931551
hsa-miR-548j	ADAMTS5	97	18302	0.955263	0.507943	0.96139
hsa-miR-574	DMD	490	705	0.955263	0.600359	0.944398
hsa-miR-875	ADAMTS5	865	18302	0.955263	0.297002	0.96139
hsa-miR-96	RAD51	982	19809	0.955263	0.899917	0.857922
hsa-miR-98	PALMD	509	1765	0.955263	0.632615	0.917254
hsa-let-7c	QKI	951	4204	0.954605	0.884307	0.838928
hsa-miR-10b	LAMC1	621	13624	0.954605	0.907584	0.773173
hsa-miR-139	DNAL1	802	11919	0.954605	0.948404	0.56686
hsa-miR-139	THY1	802	12901	0.954605	0.948404	0.697403
hsa-miR-139	LIMD2	802	8943	0.954605	0.948404	0.675991
hsa-miR-145	MMP1	754	9047	0.954605	0.915527	0.873809
hsa-miR-155	ADAMTS5	436	18302	0.954605	0.670258	0.96139
hsa-miR-200c	HOXA5	492	732	0.954605	0.794654	0.914836
hsa-miR-21	DAXX	455	2064	0.954605	0.928374	0.782567
hsa-miR-223	LIFR	761	15419	0.954605	0.569208	0.93611
hsa-miR-335	LRIG3	400	11428	0.954605	0.788783	0.867523
hsa-miR-526b	LIFR	182	15419	0.954605	0.625846	0.93611
hsa-miR-548z	ADAMTS5	774	18302	0.954605	0.0616798	0.96139
hsa-miR-7-1	LIFR	20	15419	0.954605	0.559055	0.93611
hsa-miR-99a	DOCK11	36	14928	0.954605	0.911452	0.867799
hsa-let-7c	FIGN	951	4372	0.953947	0.884307	0.796381
hsa-miR-10b	EBNA1BP2	621	14972	0.953947	0.907584	0.792582
hsa-miR-1238	ADAMTS5	274	18302	0.953947	0.15527	0.96139
hsa-miR-139	RASD1	802	8911	0.953947	0.948404	0.678685
hsa-miR-139	PDGFRA	802	13194	0.953947	0.948404	0.814684
hsa-miR-139	SRPK1	802	11627	0.953947	0.948404	0.633306
hsa-miR-139	MLEC	802	9694	0.953947	0.948404	0.495165
hsa-miR-183	KLHL31	342	3725	0.953947	0.915941	0.871944
hsa-miR-204	CHRDL1	242	14323	0.953947	0.880785	0.908067
hsa-miR-21	NFKB1	455	11488	0.953947	0.928374	0.582746
hsa-miR-21	CD47	455	5469	0.953947	0.928374	0.57874
hsa-miR-21	PDGFD	455	10306	0.953947	0.928374	0.892665
hsa-miR-21	MOAP1	455	8261	0.953947	0.928374	0.601464
hsa-miR-21	SASH1	455	10595	0.953947	0.928374	0.859097
hsa-miR-21	WWC2	455	13078	0.953947	0.928374	0.661901
hsa-miR-21	NFIA	455	20417	0.953947	0.928374	0.563476
hsa-miR-3685	ADAMTS5	578	18302	0.953947	0.386448	0.96139
hsa-miR-429	TCF7L2	115	10264	0.953947	0.856541	0.876917
hsa-miR-485	CD300LG	43	10804	0.953947	0.611756	0.937215
hsa-miR-93	PPP1R12B	77	8742	0.953947	0.709836	0.960699
hsa-let-7c	AP1S1	951	8022	0.953289	0.884307	0.882511
hsa-miR-139	TMC7	802	15772	0.953289	0.948404	0.457245
hsa-miR-139	ZNF486	802	17408	0.953289	0.948404	0.461804
hsa-miR-183	ST13	342	187	0.953289	0.915941	0.68649
hsa-miR-195	CBX4	69	14615	0.953289	0.815513	0.849634
hsa-miR-204	FGD4	242	18499	0.953289	0.880785	0.885758
hsa-miR-21	REV1	455	3762	0.953289	0.928374	0.821453
hsa-miR-302b	HOXA5	651	732	0.953289	0.0667219	0.914836
hsa-miR-548t	CD300LG	328	10804	0.953289	0.466086	0.937215
hsa-miR-590	CHL1	659	4019	0.953289	0.670535	0.936248
hsa-miR-95	TMEM220	107	16945	0.953289	0.454414	0.948612
hsa-let-7c	NAT8L	951	17290	0.953289	0.884307	0.743542
hsa-miR-10b	TFPI	621	10762	0.953289	0.907584	0.869941
hsa-miR-125b-1	S1PR1	38	444	0.953289	0.882304	0.846526
hsa-miR-139	CIAPIN1	802	6159	0.953289	0.948404	0.581986
hsa-miR-2053	HLF	540	157	0.953289	0.0616798	0.909725
hsa-miR-21	GLG1	455	684	0.953289	0.928374	0.720265
hsa-miR-497	CYP2U1	970	10414	0.953289	0.793825	0.910416
hsa-miR-100	ATP1A2	613	227	0.952632	0.872496	0.888935
hsa-miR-10b	INHBA	621	19933	0.952632	0.907584	0.802321
hsa-miR-10b	SFRP1	621	11185	0.952632	0.907584	0.835613
hsa-miR-1247	MPL	295	16609	0.952632	0.772137	0.893148
hsa-miR-1247	ADH5	295	1210	0.952632	0.772137	0.883824
hsa-miR-1296	LIFR	640	15419	0.952632	0.625294	0.93611
hsa-miR-139	CLIC4	802	495	0.952632	0.948404	0.628885
hsa-miR-139	ZNF589	802	767	0.952632	0.948404	0.433969
hsa-miR-139	CTTNBP2NL	802	6456	0.952632	0.948404	0.692982
hsa-miR-139	UHMK1	802	9227	0.952632	0.948404	0.550974
hsa-miR-139	TUBD1	802	10380	0.952632	0.948404	0.570866
hsa-miR-145	HOXA9	754	782	0.952632	0.915527	0.860271
hsa-miR-145	ERG	754	6742	0.952632	0.915527	0.840793
hsa-miR-145	PALM2-AKAP2	754	16365	0.952632	0.915527	0.900124
hsa-miR-183	CCT3	342	9171	0.952632	0.915941	0.865658
hsa-miR-183	BTAF1	342	20122	0.952632	0.915941	0.736082
hsa-miR-195	ALDH1A2	69	16268	0.952632	0.815513	0.894944
hsa-miR-205	ITM2A	241	16503	0.952632	0.681586	0.902542
hsa-miR-21	AFTPH	455	172	0.952632	0.928374	0.427683
hsa-miR-21	ZNF132	455	9444	0.952632	0.928374	0.740227
hsa-miR-28	MPL	462	16609	0.952632	0.798177	0.893148
hsa-miR-302c	ABLIM1	426	3982	0.952632	0.0629921	0.894875
hsa-miR-30a	ANXA1	102	12476	0.952632	0.588755	0.896464
hsa-miR-335	CHL1	400	4019	0.952632	0.788783	0.936248
hsa-miR-4252	CDC14B	710	13636	0.952632	0.0616798	0.943293
hsa-miR-485	HIF3A	43	2	0.952632	0.611756	0.923194
hsa-miR-545	FAM13A	378	4252	0.952632	0.557881	0.941912
hsa-miR-99a	ITM2B	36	16502	0.952632	0.911452	0.790095
hsa-miR-10b	LRRC59	621	11580	0.951974	0.907584	0.825183
hsa-miR-139	GABARAP	802	19303	0.951974	0.948404	0.505802
hsa-miR-139	TAF1D	802	11438	0.951974	0.948404	0.500207
hsa-miR-139	SUGT1	802	9200	0.951974	0.948404	0.55422
hsa-miR-139	LRRC45	802	1668	0.951974	0.948404	0.779666
hsa-miR-139	PNPO	802	13565	0.951974	0.948404	0.478519
hsa-miR-145	FLI1	754	11246	0.951974	0.915527	0.766473
hsa-miR-145	PSAT1	754	19442	0.951974	0.915527	0.791684
hsa-miR-182	SNRPA1	341	12585	0.951974	0.876019	0.819796
hsa-miR-183	ABCF1	342	11053	0.951974	0.915941	0.596975
hsa-miR-183	MTUS1	342	11656	0.951974	0.915941	0.707073
hsa-miR-183	CCNB1	342	13483	0.951974	0.915941	0.897776
hsa-miR-183	DNAJB4	342	12104	0.951974	0.915941	0.882857
hsa-miR-1910	CD300LG	674	10804	0.951974	0.387277	0.937215
hsa-miR-19a	DMD	27	705	0.951974	0.528733	0.944398
hsa-miR-20a	PPP1R12B	742	8742	0.951974	0.542547	0.960699
hsa-miR-21	NCAPG	455	16996	0.951974	0.928374	0.893217
hsa-miR-21	RALGPS2	455	3365	0.951974	0.928374	0.574596
hsa-miR-297	DMD	288	705	0.951974	0.0616798	0.944398
hsa-miR-30b	LIFR	103	15419	0.951974	0.53716	0.93611
hsa-miR-96	SLC1A1	982	19890	0.951974	0.899917	0.672261
hsa-miR-96	PFN1	982	10413	0.951974	0.899917	0.80239
hsa-let-7c	ECHDC1	951	6638	0.951316	0.884307	0.814753
hsa-miR-10b	UHRF1	621	18517	0.951316	0.907584	0.909656
hsa-miR-10b	C1GALT1	621	19229	0.951316	0.907584	0.678201
hsa-miR-1266	TSLP	813	3625	0.951316	0.493646	0.939149
hsa-miR-139	MCL1	802	11209	0.951316	0.948404	0.739052
hsa-miR-139	BCL2L15	802	6396	0.951316	0.948404	0.384031
hsa-miR-139	PAX5	802	11079	0.951316	0.948404	0.591518
hsa-miR-139	DDX19A	802	5741	0.951316	0.948404	0.713358
hsa-miR-139	KRT80	802	17489	0.951316	0.948404	0.569692
hsa-miR-145	KLF5	754	19610	0.951316	0.915527	0.740227
hsa-miR-155	DMD	436	705	0.951316	0.670258	0.944398
hsa-miR-183	RBM34	342	18765	0.951316	0.915941	0.655063
hsa-miR-183	DOCK1	342	8504	0.951316	0.915941	0.803978
hsa-miR-183	TDRD1	342	13827	0.951316	0.915941	0.651333
hsa-miR-204	BCL2L2	242	15081	0.951316	0.880785	0.831676
hsa-miR-204	TXNIP	242	466	0.951316	0.880785	0.902956
hsa-miR-204	PALM2-AKAP2	242	16365	0.951316	0.880785	0.900124
hsa-miR-21	DERL1	455	19693	0.951316	0.928374	0.486808
hsa-miR-21	TP53BP2	455	13317	0.951316	0.928374	0.509324
hsa-miR-21	HPS5	455	19593	0.951316	0.928374	0.837823
hsa-miR-21	SFXN1	455	9162	0.951316	0.928374	0.789059
hsa-miR-21	STAT3	455	2350	0.951316	0.928374	0.546346
hsa-miR-21	WSB1	455	16184	0.951316	0.928374	0.752866
hsa-miR-26b	FIGF	652	4368	0.951316	0.635032	0.948612
hsa-miR-335	CYYR1	400	10673	0.951316	0.788783	0.909311
hsa-miR-640	ITIH5	263	19756	0.951316	0.474997	0.913248
hsa-miR-96	REV1	982	3762	0.951316	0.899917	0.821453
hsa-miR-96	PODXL	982	8422	0.951316	0.899917	0.711631
hsa-miR-96	EIF4EBP2	982	15047	0.951316	0.899917	0.83133
hsa-miR-99a	TYMS	36	7110	0.951316	0.911452	0.806672
hsa-miR-10b	PAX6	621	11082	0.950658	0.907584	0.729106
hsa-miR-10b	ASCL2	621	14651	0.950658	0.907584	0.591725
hsa-miR-135b	MPL	989	16609	0.950658	0.531565	0.893148
hsa-miR-139	ZBTB7A	802	17530	0.950658	0.948404	0.538748
hsa-miR-139	RHOT1	802	5894	0.950658	0.948404	0.520859
hsa-miR-139	PDE4DIP	802	19125	0.950658	0.948404	0.526454
hsa-miR-139	UBE2G1	802	2351	0.950658	0.948404	0.484528
hsa-miR-139	HNRNPC	802	15267	0.950658	0.948404	0.793618
hsa-miR-139	FNBP4	802	4971	0.950658	0.948404	0.698094
hsa-miR-145	DUSP6	754	17828	0.950658	0.915527	0.828913
hsa-miR-145	WSB1	754	16184	0.950658	0.915527	0.752866
hsa-miR-181d	FAM13A	835	4252	0.950658	0.564719	0.941912
hsa-miR-183	RNF41	342	13850	0.950658	0.915941	0.613759
hsa-miR-183	SMAD4	342	18455	0.950658	0.915941	0.773173
hsa-miR-195	SPTBN1	69	2238	0.950658	0.815513	0.916149
hsa-miR-195	SH3GLB1	69	5749	0.950658	0.815513	0.812405
hsa-miR-204	LIX1L	242	12828	0.950658	0.880785	0.763918
hsa-miR-204	ALDH1A2	242	16268	0.950658	0.880785	0.894944
hsa-miR-21	WFS1	455	9964	0.950658	0.928374	0.507321
hsa-miR-21	SOX5	455	16295	0.950658	0.928374	0.784984
hsa-miR-21	FMOD	455	17348	0.950658	0.928374	0.677165
hsa-miR-21	TNFAIP3	455	7622	0.950658	0.928374	0.470023
hsa-miR-21	DDR2	455	11100	0.950658	0.928374	0.850532
hsa-miR-21	ARHGAP21	455	1008	0.950658	0.928374	0.80239
hsa-miR-21	SEMA5A	455	8238	0.950658	0.928374	0.843694
hsa-miR-21	HPGD	455	6311	0.950658	0.928374	0.614311
hsa-miR-21	BNIP2	455	18106	0.950658	0.928374	0.852328
hsa-miR-29c	CEP68	259	17585	0.950658	0.494336	0.95545
hsa-miR-340	PPAP2B	218	17987	0.950658	0.711493	0.931551
hsa-miR-4284	CDC14B	411	13636	0.950658	0.342105	0.943293
hsa-miR-7-2	LIFR	714	15419	0.950658	0.44053	0.93611
hsa-miR-99a	RUNDC3B	36	12391	0.950658	0.911452	0.859373
hsa-let-7c	RRAGD	951	3892	0.95	0.884307	0.761086
hsa-miR-100	PACSIN1	613	11344	0.95	0.872496	0.862274
hsa-miR-10b	ACVR2A	621	4457	0.95	0.907584	0.765161
hsa-miR-122	SCN4B	21	18006	0.95	0.218193	0.922572
hsa-miR-1281	ABCA10	939	7270	0.95	0.384514	0.935557
hsa-miR-132	CHL1	797	4019	0.95	0.422089	0.936248
hsa-miR-139	RAP1B	802	1494	0.95	0.948404	0.643804
hsa-miR-139	MRPL9	802	5972	0.95	0.948404	0.749413
hsa-miR-139	KCND3	802	14727	0.95	0.948404	0.637243
hsa-miR-139	GZMM	802	7919	0.95	0.948404	0.541442
hsa-miR-139	LRPPRC	802	18659	0.95	0.948404	0.453516
hsa-miR-139	MKL2	802	19691	0.95	0.948404	0.591656
hsa-miR-139	HIST1H2BN	802	7609	0.95	0.948404	0.668462
hsa-miR-145	APH1A	754	20091	0.95	0.915527	0.810126
hsa-miR-145	NDUFS2	754	13452	0.95	0.915527	0.779942
hsa-miR-183	OPN3	342	11470	0.95	0.915941	0.590344
hsa-miR-195	GABARAPL1	69	9631	0.95	0.815513	0.891007
hsa-miR-195	TPM3	69	16702	0.95	0.815513	0.922089
hsa-miR-204	MEIS2	242	3353	0.95	0.880785	0.886863
hsa-miR-204	WISP1	242	16451	0.95	0.880785	0.847562
hsa-miR-204	ATP6AP1	242	3279	0.95	0.880785	0.883824
hsa-miR-21	PIAS3	455	7233	0.95	0.928374	0.494336
hsa-miR-21	DOCK4	455	8507	0.95	0.928374	0.728554
hsa-miR-21	SYNE2	455	19177	0.95	0.928374	0.846457
hsa-miR-21	USP7	455	19827	0.95	0.928374	0.599116
hsa-miR-21	KLF5	455	19610	0.95	0.928374	0.740227
hsa-miR-21	AIM1	455	13395	0.95	0.928374	0.682829
hsa-miR-21	FBXL2	455	12225	0.95	0.928374	0.546622
hsa-miR-21	IL12A	455	5122	0.95	0.928374	0.594143
hsa-miR-335	USP44	400	7630	0.95	0.788783	0.898881
hsa-miR-369	CDC14B	818	13636	0.95	0.513192	0.943293
hsa-miR-561	DMD	874	705	0.95	0.754179	0.944398
hsa-let-7b	PAFAH1B3	950	8161	0.949342	0.550905	0.932518
hsa-let-7c	CCNB2	951	13482	0.949342	0.884307	0.89004
hsa-miR-10b	CDK2	621	7025	0.949342	0.907584	0.579362
hsa-miR-10b	CHPF2	621	5763	0.949342	0.907584	0.773104
hsa-miR-139	MTDH	802	17095	0.949342	0.948404	0.537643
hsa-miR-139	SGPL1	802	14120	0.949342	0.948404	0.634411
hsa-miR-139	ZNF480	802	16566	0.949342	0.948404	0.518165
hsa-miR-139	EN1	802	2718	0.949342	0.948404	0.546899
hsa-miR-182	HOXA9	341	782	0.949342	0.876019	0.860271
hsa-miR-183	FAM188A	342	827	0.949342	0.915941	0.622393
hsa-miR-183	HNRNPM	342	15265	0.949342	0.915941	0.677925
hsa-miR-183	MCM4	342	12490	0.949342	0.915941	0.73401
hsa-miR-183	MINA	342	20455	0.949342	0.915941	0.615831
hsa-miR-183	KCTD12	342	8771	0.949342	0.915941	0.885412
hsa-miR-200c	CDC14B	492	13636	0.949342	0.794654	0.943293
hsa-miR-21	PPARA	455	16802	0.949342	0.928374	0.834784
hsa-miR-21	AP3M1	455	18136	0.949342	0.928374	0.504421
hsa-miR-21	COBLL1	455	1588	0.949342	0.928374	0.793756
hsa-miR-21	SERPINI1	455	9975	0.949342	0.928374	0.639591
hsa-miR-21	RNF185	455	13554	0.949342	0.928374	0.665285
hsa-miR-21	SALL1	455	15896	0.949342	0.928374	0.438873
hsa-miR-215	SYNM	563	19981	0.949342	0.742851	0.884722
hsa-miR-335	LMOD1	400	13111	0.949342	0.788783	0.928443
hsa-miR-3934	CD300LG	892	10804	0.949342	0.554704	0.937215
hsa-miR-452	CDC14B	1014	13636	0.949342	0.69616	0.943293
hsa-miR-495	PLSCR4	310	18429	0.949342	0.788023	0.930584
hsa-miR-659	PPP1R12B	902	8742	0.949342	0.664595	0.960699
hsa-miR-99a	GNAL	36	2119	0.949342	0.911452	0.90862
hsa-miR-100	H2AFY	613	2368	0.948684	0.872496	0.937975
hsa-miR-10b	KLF4	621	16939	0.948684	0.907584	0.870631
hsa-miR-10b	RUNDC3B	621	12391	0.948684	0.907584	0.859373
hsa-miR-10b	C6orf89	621	2906	0.948684	0.907584	0.709974
hsa-miR-139	FAM84B	802	5242	0.948684	0.948404	0.45766
hsa-miR-139	FN3K	802	11392	0.948684	0.948404	0.59884
hsa-miR-139	LRTOMT	802	14963	0.948684	0.948404	0.675715
hsa-miR-145	NEDD9	754	13057	0.948684	0.915527	0.723512
hsa-miR-182	ECHDC1	341	6638	0.948684	0.876019	0.814753
hsa-miR-183	GAS1	342	13165	0.948684	0.915941	0.732836
hsa-miR-183	HLA-A	342	7550	0.948684	0.915941	0.556154
hsa-miR-183	CTDSPL	342	14953	0.948684	0.915941	0.673712
hsa-miR-183	REV3L	342	2979	0.948684	0.915941	0.836372
hsa-miR-195	RECK	69	2212	0.948684	0.815513	0.862343
hsa-miR-195	FGF2	69	17768	0.948684	0.815513	0.903923
hsa-miR-200a	ANGPTL7	86	12941	0.948684	0.85509	0.842658
hsa-miR-21	PLAT	455	20357	0.948684	0.928374	0.656928
hsa-miR-21	FANCI	455	6989	0.948684	0.928374	0.859649
hsa-miR-21	TBL1XR1	455	7359	0.948684	0.928374	0.501934
hsa-miR-21	HERPUD2	455	6753	0.948684	0.928374	0.679583
hsa-miR-21	ZNF367	455	2848	0.948684	0.928374	0.782221
hsa-miR-21	B3GALNT1	455	6364	0.948684	0.928374	0.508565
hsa-miR-21	MAT2B	455	18587	0.948684	0.928374	0.58696
hsa-miR-21	PLEKHA2	455	18371	0.948684	0.928374	0.703619
hsa-miR-21	NCAM2	455	10192	0.948684	0.928374	0.602777
hsa-miR-21	PRIM1	455	18157	0.948684	0.928374	0.52376
hsa-miR-23b	STAT5B	1005	12768	0.948684	0.54904	0.914698
hsa-miR-29a	HLF	261	157	0.948684	0.587719	0.909725
hsa-miR-301b	NFIB	971	20509	0.948684	0.661348	0.858268
hsa-miR-302c	FAM13A	426	4252	0.948684	0.0629921	0.941912
hsa-miR-30a	RBMS2	102	16896	0.948684	0.588755	0.893217
hsa-miR-335	LIFR	400	15419	0.948684	0.788783	0.93611
hsa-miR-335	FIGF	400	4368	0.948684	0.788783	0.948612
hsa-miR-429	CDC14B	115	13636	0.948684	0.856541	0.943293
hsa-miR-96	SRXN1	982	3041	0.948684	0.899917	0.773795
hsa-miR-96	PGK1	982	14878	0.948684	0.899917	0.68352
hsa-let-7c	RRM2	951	8984	0.948026	0.884307	0.899157
hsa-let-7c	SEC14L1	951	12373	0.948026	0.884307	0.81427
hsa-miR-10b	SCMH1	621	13044	0.948026	0.907584	0.652093
hsa-miR-10b	ERLIN1	621	4065	0.948026	0.907584	0.640144
hsa-miR-10b	FUT6	621	8088	0.948026	0.907584	0.635171
hsa-miR-10b	SETD7	621	17376	0.948026	0.907584	0.707211
hsa-miR-10b	PLK1	621	15020	0.948026	0.907584	0.9205
hsa-miR-127	MMP13	25	12963	0.948026	0.507598	0.902818
hsa-miR-1271	TTC28	482	1843	0.948026	0.64187	0.922227
hsa-miR-139	RPS26	802	13687	0.948026	0.948404	0.733665
hsa-miR-139	ZBTB34	802	3715	0.948026	0.948404	0.721439
hsa-miR-139	TCF12	802	14176	0.948026	0.948404	0.58993
hsa-miR-139	HNRNPF	802	15270	0.948026	0.948404	0.776696
hsa-miR-139	DCAF4L1	802	15225	0.948026	0.948404	0.493231
hsa-miR-139	FAM102B	802	5004	0.948026	0.948404	0.54683
hsa-miR-145	IRS2	754	7022	0.948026	0.915527	0.785329
hsa-miR-145	SMAD4	754	18455	0.948026	0.915527	0.773173
hsa-miR-183	SNRPD3	342	16206	0.948026	0.915941	0.680412
hsa-miR-183	NHSL2	342	8865	0.948026	0.915941	0.697748
hsa-miR-183	ZNF99	342	1969	0.948026	0.915941	0.670604
hsa-miR-183	TERF2	342	1052	0.948026	0.915941	0.698508
hsa-miR-183	C16orf45	342	12175	0.948026	0.915941	0.616798
hsa-miR-204	EZR	242	3921	0.948026	0.880785	0.795414
hsa-miR-21	FERMT2	455	7679	0.948026	0.928374	0.856748
hsa-miR-21	MED25	455	18740	0.948026	0.928374	0.77117
hsa-miR-215	DST	563	11734	0.948026	0.742851	0.918497
hsa-miR-335	LOXL4	400	14709	0.948026	0.788783	0.873878
hsa-miR-3653	LIFR	913	15419	0.948026	0.42499	0.93611
hsa-miR-3681	ADAMTS5	574	18302	0.948026	0.192637	0.96139
hsa-miR-3943	TSLP	123	3625	0.948026	0.289681	0.939149
hsa-miR-4255	CDC14B	590	13636	0.948026	0.0616798	0.943293
hsa-miR-4320	HLF	414	157	0.948026	0.0641663	0.909725
hsa-miR-486	ID4	42	10250	0.948026	0.837063	0.836994
hsa-miR-96	AP1G1	982	15216	0.948026	0.899917	0.602984
hsa-let-7c	HNRNPA2B1	951	8689	0.947368	0.884307	0.864415
hsa-miR-10b	DDHD2	621	977	0.947368	0.907584	0.646084
hsa-miR-10b	GK	621	15452	0.947368	0.907584	0.687595
hsa-miR-139	IGF1R	802	11643	0.947368	0.948404	0.533914
hsa-miR-139	TGS1	802	12255	0.947368	0.948404	0.552286
hsa-miR-139	TNPO1	802	12718	0.947368	0.948404	0.511466
hsa-miR-139	TBX20	802	11639	0.947368	0.948404	0.296933
hsa-miR-139	ZNF367	802	2848	0.947368	0.948404	0.782221
hsa-miR-139	CAND1	802	20471	0.947368	0.948404	0.547935
hsa-miR-139	KCNQ5	802	18091	0.947368	0.948404	0.475687
hsa-miR-145	KLF4	754	16939	0.947368	0.915527	0.870631
hsa-miR-182	NR3C1	341	3325	0.947368	0.876019	0.909932
hsa-miR-183	EGR1	342	11058	0.947368	0.915941	0.828084
hsa-miR-183	ENDOU	342	1948	0.947368	0.915941	0.787333
hsa-miR-200b	FN1	83	1724	0.947368	0.81427	0.789197
hsa-miR-21	ANP32A	455	12877	0.947368	0.928374	0.664525
hsa-miR-21	ENAH	455	9571	0.947368	0.928374	0.651195
hsa-miR-21	ESYT2	455	18230	0.947368	0.928374	0.726205
hsa-miR-21	GPAM	455	5852	0.947368	0.928374	0.920017
hsa-miR-21	MUC1	455	15444	0.947368	0.928374	0.706382
hsa-miR-21	NT5C2	455	7415	0.947368	0.928374	0.641042
hsa-miR-21	ZBTB38	455	3704	0.947368	0.928374	0.810195
hsa-miR-21	SET	455	16911	0.947368	0.928374	0.684211
hsa-miR-21	FAM136A	455	5324	0.947368	0.928374	0.706935
hsa-miR-335	NFIB	400	20509	0.947368	0.788783	0.858268
hsa-miR-526b	CAV1	182	3272	0.947368	0.625846	0.925404
hsa-miR-592	SLC35A2	670	12640	0.947368	0.857577	0.953999
hsa-miR-96	SLAIN1	982	2512	0.947368	0.899917	0.696022
hsa-miR-96	CDT1	982	19764	0.947368	0.899917	0.825252
hsa-miR-96	RECK	982	2212	0.947368	0.899917	0.862343
hsa-miR-99a	STEAP4	36	3993	0.947368	0.911452	0.755767
hsa-miR-99a	NFU1	36	1406	0.947368	0.911452	0.54158
hsa-miR-10b	SDC1	621	4150	0.946711	0.907584	0.725031
hsa-miR-10b	AMMECR1	621	7207	0.946711	0.907584	0.614035
hsa-miR-10b	XPO7	621	15497	0.946711	0.907584	0.656237
hsa-miR-10b	PAFAH1B1	621	7485	0.946711	0.907584	0.78823
hsa-miR-139	GLP2R	802	8969	0.946711	0.948404	0.908482
hsa-miR-144	LIFR	753	15419	0.946711	0.759704	0.93611
hsa-miR-145	ZFP36L2	754	1191	0.946711	0.915527	0.73477
hsa-miR-145	ZNF660	754	15108	0.946711	0.915527	0.816618
hsa-miR-148b	H2AFY	1007	2368	0.946711	0.75335	0.937975
hsa-miR-182	BCL2	341	3581	0.946711	0.876019	0.594281
hsa-miR-183	RPAP2	342	12618	0.946711	0.915941	0.477207
hsa-miR-183	EIF4A3	342	14537	0.946711	0.915941	0.763434
hsa-miR-183	PPP2CB	342	6229	0.946711	0.915941	0.68131
hsa-miR-183	CHMP1B	342	13704	0.946711	0.915941	0.4866
hsa-miR-183	CCDC142	342	7857	0.946711	0.915941	0.599461
hsa-miR-196b	HOXA5	695	732	0.946711	0.416287	0.914836
hsa-miR-204	EBNA1BP2	242	14972	0.946711	0.880785	0.792582
hsa-miR-204	COL4A3BP	242	6029	0.946711	0.880785	0.812543
hsa-miR-21	LMBR1	455	7649	0.946711	0.928374	0.598632
hsa-miR-21	PIGX	455	939	0.946711	0.928374	0.76226
hsa-miR-21	C15orf52	455	11861	0.946711	0.928374	0.683727
hsa-miR-21	ST13	455	187	0.946711	0.928374	0.68649
hsa-miR-21	ZBTB46	455	12859	0.946711	0.928374	0.57204
hsa-miR-21	ITK	455	4486	0.946711	0.928374	0.546484
hsa-miR-21	PER2	455	5885	0.946711	0.928374	0.843556
hsa-miR-211	CACHD1	566	19640	0.946711	0.847009	0.935557
hsa-miR-2113	DMD	546	705	0.946711	0.564374	0.944398
hsa-miR-30a	LIFR	102	15419	0.946711	0.588755	0.93611
hsa-miR-486	ATP6AP1	42	3279	0.946711	0.837063	0.883824
hsa-miR-495	FGF2	310	17768	0.946711	0.788023	0.903923
hsa-miR-497	TGFBR3	970	682	0.946711	0.793825	0.897845
hsa-miR-501	ITPRIPL1	506	18857	0.946711	0.427338	0.906133
hsa-miR-520h	CEP68	66	17585	0.946711	0.807501	0.95545
hsa-miR-569	HLF	873	157	0.946711	0.0629921	0.909725
hsa-miR-590	ITPRIPL1	659	18857	0.946711	0.670535	0.906133
hsa-miR-660	CAV1	11	3272	0.946711	0.484666	0.925404
hsa-miR-99a	AKAP2	36	1387	0.946711	0.911452	0.88555
hsa-let-7i	TGFBR3	958	682	0.946053	0.628885	0.897845
hsa-miR-10b	ORAI2	621	15474	0.946053	0.907584	0.801216
hsa-miR-10b	PTEN	621	2670	0.946053	0.907584	0.720749
hsa-miR-10b	PER1	621	632	0.946053	0.907584	0.800456
hsa-miR-10b	SH3TC2	621	8239	0.946053	0.907584	0.825597
hsa-miR-10b	C3orf36	621	1917	0.946053	0.907584	0.726412
hsa-miR-10b	MRPS14	621	6053	0.946053	0.907584	0.649744
hsa-miR-10b	CRY2	621	1270	0.946053	0.907584	0.871046
hsa-miR-125b-2	SOBP	39	19759	0.946053	0.851913	0.858475
hsa-miR-1262	CDC14B	809	13636	0.946053	0.760395	0.943293
hsa-miR-1307	CDC14B	453	13636	0.946053	0.627297	0.943293
hsa-miR-130b	HOXA5	498	732	0.946053	0.670051	0.914836
hsa-miR-139	FOS	802	12340	0.946053	0.948404	0.790579
hsa-miR-139	NR5A2	802	7579	0.946053	0.948404	0.797831
hsa-miR-139	TMEM19	802	10381	0.946053	0.948404	0.449579
hsa-miR-139	PAPD4	802	3375	0.946053	0.948404	0.573007
hsa-miR-139	SUSD1	802	7495	0.946053	0.948404	0.466501
hsa-miR-139	MTHFD1	802	3074	0.946053	0.948404	0.680481
hsa-miR-145	SAMD5	754	12041	0.946053	0.915527	0.907308
hsa-miR-15a	CDC14B	383	13636	0.946053	0.728346	0.943293
hsa-miR-181c	FAM13A	842	4252	0.946053	0.645048	0.941912
hsa-miR-182	FOXO1	341	11216	0.946053	0.876019	0.901299
hsa-miR-182	PFN1	341	10413	0.946053	0.876019	0.80239
hsa-miR-185	PPAP2B	346	17987	0.946053	0.780149	0.931551
hsa-miR-195	CRIM1	69	7456	0.946053	0.815513	0.901989
hsa-miR-204	STEAP4	242	3993	0.946053	0.880785	0.755767
hsa-miR-204	PHKG2	242	9490	0.946053	0.880785	0.859511
hsa-miR-21	RASGRP1	455	16258	0.946053	0.928374	0.518994
hsa-miR-21	CDK6	455	7029	0.946053	0.928374	0.686144
hsa-miR-21	SOCS5	455	11335	0.946053	0.928374	0.786504
hsa-miR-21	TRIM38	455	16517	0.946053	0.928374	0.541857
hsa-miR-21	ANKRD28	455	16489	0.946053	0.928374	0.551457
hsa-miR-21	PHF17	455	18539	0.946053	0.928374	0.87222
hsa-miR-21	TSNAX	455	1961	0.946053	0.928374	0.585923
hsa-miR-21	ADNP	455	380	0.946053	0.928374	0.471198
hsa-miR-21	BRCA1	455	3288	0.946053	0.928374	0.63821
hsa-miR-21	FNBP1	455	11929	0.946053	0.928374	0.516093
hsa-miR-21	PRKCE	455	5081	0.946053	0.928374	0.683727
hsa-miR-21	SSFA2	455	1050	0.946053	0.928374	0.796243
hsa-miR-21	DSE	455	11744	0.946053	0.928374	0.588134
hsa-miR-21	FOXN2	455	1303	0.946053	0.928374	0.764885
hsa-miR-21	ELMO1	455	5028	0.946053	0.928374	0.660727
hsa-miR-32	ARF1	831	5376	0.946053	0.821868	0.910968
hsa-miR-335	PELI2	400	11433	0.946053	0.788783	0.887761
hsa-miR-497	HDGF	970	10657	0.946053	0.793825	0.885896
hsa-miR-548g	H2AFY	963	2368	0.946053	0.0616798	0.937975
hsa-miR-940	CDC14B	512	13636	0.946053	0.612239	0.943293
hsa-miR-96	FAM171A1	982	7354	0.946053	0.899917	0.812819
hsa-miR-96	MOXD1	982	8669	0.946053	0.899917	0.574458
hsa-let-7c	EIF4A3	951	14537	0.945395	0.884307	0.763434
hsa-miR-10a	ID4	627	10250	0.945395	0.759428	0.836994
hsa-miR-10b	COPS5	621	10725	0.945395	0.907584	0.673297
hsa-miR-10b	HK1	621	10064	0.945395	0.907584	0.690289
hsa-miR-10b	ESYT1	621	18229	0.945395	0.907584	0.819036
hsa-miR-10b	LMNB1	621	3387	0.945395	0.907584	0.86476
hsa-miR-10b	IL17RA	621	11449	0.945395	0.907584	0.579431
hsa-miR-139	CXCR4	802	18238	0.945395	0.948404	0.712115
hsa-miR-139	TMPRSS12	802	6616	0.945395	0.948404	0.718815
hsa-miR-141	TOR3A	758	6504	0.945395	0.889695	0.864622
hsa-miR-145	PPM1D	754	11050	0.945395	0.915527	0.721578
hsa-miR-145	CSRNP3	754	17983	0.945395	0.915527	0.823456
hsa-miR-145	FZD6	754	6318	0.945395	0.915527	0.585647
hsa-miR-148b	POC1A	1007	4611	0.945395	0.75335	0.923263
hsa-miR-17	PPP1R12B	151	8742	0.945395	0.577842	0.960699
hsa-miR-183	PDCD6	342	5069	0.945395	0.915941	0.810057
hsa-miR-183	FBXO32	342	2758	0.945395	0.915941	0.691808
hsa-miR-183	INCENP	342	6912	0.945395	0.915941	0.603744
hsa-miR-183	POP7	342	15818	0.945395	0.915941	0.832988
hsa-miR-183	PDP2	342	7261	0.945395	0.915941	0.80384
hsa-miR-183	RNF145	342	12150	0.945395	0.915941	0.815168
hsa-miR-195	TGFBR3	69	682	0.945395	0.815513	0.897845
hsa-miR-200b	METTL7A	83	14484	0.945395	0.81427	0.913317
hsa-miR-21	JAG1	455	18240	0.945395	0.928374	0.632201
hsa-miR-21	E2F2	455	2901	0.945395	0.928374	0.81503
hsa-miR-21	HNRNPK	455	15263	0.945395	0.928374	0.635585
hsa-miR-21	REV3L	455	2979	0.945395	0.928374	0.836372
hsa-miR-21	ASRGL1	455	16046	0.945395	0.928374	0.561956
hsa-miR-21	RB1	455	18573	0.945395	0.928374	0.543169
hsa-miR-21	WHSC1	455	4191	0.945395	0.928374	0.727379
hsa-miR-21	POLR3B	455	16018	0.945395	0.928374	0.537781
hsa-miR-21	PM20D2	455	11490	0.945395	0.928374	0.691463
hsa-miR-21	SLC26A2	455	17757	0.945395	0.928374	0.65527
hsa-miR-21	LRRC57	455	11575	0.945395	0.928374	0.554289
hsa-miR-21	SLC9A6	455	11720	0.945395	0.928374	0.720749
hsa-miR-21	RAB6A	455	4014	0.945395	0.928374	0.539508
hsa-miR-21	SH3GLB1	455	5749	0.945395	0.928374	0.812405
hsa-miR-21	IGF1R	455	11643	0.945395	0.928374	0.533914
hsa-miR-21	BTN3A3	455	20274	0.945395	0.928374	0.560091
hsa-miR-223	DMD	761	705	0.945395	0.569208	0.944398
hsa-miR-3173	CDC14B	460	13636	0.945395	0.607888	0.943293
hsa-miR-3185	HIF3A	778	2	0.945395	0.0619561	0.923194
hsa-miR-335	TCEAL7	400	20422	0.945395	0.788783	0.86552
hsa-miR-379	NFIB	527	20509	0.945395	0.719298	0.858268
hsa-miR-3915	TNS1	255	5627	0.945395	0.797693	0.923608
hsa-miR-4303	POC1A	655	4611	0.945395	0.0616798	0.923263
hsa-miR-4304	LIFR	767	15419	0.945395	0.0616798	0.93611
hsa-miR-454	HOXA5	817	732	0.945395	0.714601	0.914836
hsa-miR-520h	DMD	66	705	0.945395	0.807501	0.944398
hsa-miR-567	DMD	884	705	0.945395	0.071695	0.944398
hsa-miR-623	CACHD1	644	19640	0.945395	0.612999	0.935557
hsa-miR-96	SYNGR2	982	7694	0.945395	0.899917	0.858889
hsa-miR-96	TRIB3	982	18388	0.945395	0.899917	0.829051
hsa-miR-96	CPE	982	3947	0.945395	0.899917	0.755422
hsa-miR-96	TMCO1	982	15950	0.945395	0.899917	0.800801
hsa-let-7b	DMD	950	705	0.944737	0.550905	0.944398
hsa-miR-10b	GRINA	621	51	0.944737	0.907584	0.639798
hsa-miR-10b	TRAPPC6A	621	15973	0.944737	0.907584	0.619423
hsa-miR-1247	HJURP	295	15324	0.944737	0.772137	0.90489
hsa-miR-125b-2	RASSF9	39	6294	0.944737	0.851913	0.895358
hsa-miR-1307	ITIH5	453	19756	0.944737	0.627297	0.913248
hsa-miR-130a	HOXA5	497	732	0.944737	0.668532	0.914836
hsa-miR-130a	TGFBR2	497	77	0.944737	0.668532	0.911314
hsa-miR-130b	CYYR1	498	10673	0.944737	0.670051	0.909311
hsa-miR-139	TMED7	802	15248	0.944737	0.948404	0.583437
hsa-miR-140	UBE2C	757	7280	0.944737	0.780495	0.913731
hsa-miR-140	CDCA8	757	10575	0.944737	0.780495	0.903094
hsa-miR-141	HDGF	758	10657	0.944737	0.889695	0.885896
hsa-miR-145	TPRG1	754	20171	0.944737	0.915527	0.674955
hsa-miR-145	AIM1	754	13395	0.944737	0.915527	0.682829
hsa-miR-15a	TGFBR3	383	682	0.944737	0.728346	0.897845
hsa-miR-182	SYNM	341	19981	0.944737	0.876019	0.884722
hsa-miR-183	AKAP12	342	18141	0.944737	0.915941	0.898605
hsa-miR-183	ASNS	342	20130	0.944737	0.915941	0.519823
hsa-miR-183	RAB5B	342	17569	0.944737	0.915941	0.490745
hsa-miR-183	ABCC10	342	16648	0.944737	0.915941	0.486255
hsa-miR-183	E2F3	342	2900	0.944737	0.915941	0.628333
hsa-miR-183	CWC25	342	17328	0.944737	0.915941	0.684072
hsa-miR-183	RNF213	342	18730	0.944737	0.915941	0.507045
hsa-miR-204	TCF7L2	242	10264	0.944737	0.880785	0.876917
hsa-miR-204	MBNL1	242	6928	0.944737	0.880785	0.834508
hsa-miR-205	RGS6	241	6094	0.944737	0.681586	0.852397
hsa-miR-21	RPS7	455	16185	0.944737	0.928374	0.493024
hsa-miR-21	GNB4	455	13392	0.944737	0.928374	0.551181
hsa-miR-21	MAP3K2	455	17337	0.944737	0.928374	0.494405
hsa-miR-21	SPTLC3	455	10364	0.944737	0.928374	0.641663
hsa-miR-21	ST6GAL1	455	4480	0.944737	0.928374	0.632615
hsa-miR-21	PBX1	455	593	0.944737	0.928374	0.607404
hsa-miR-21	AP1AR	455	13053	0.944737	0.928374	0.438596
hsa-miR-21	CCND1	455	14167	0.944737	0.928374	0.568103
hsa-miR-210	HOXA9	565	782	0.944737	0.688493	0.860271
hsa-miR-222	SLC35A2	762	12640	0.944737	0.557259	0.953999
hsa-miR-331	ABLIM1	403	3982	0.944737	0.56168	0.894875
hsa-miR-335	ABLIM1	400	3982	0.944737	0.788783	0.894875
hsa-miR-34b	CAV1	195	3272	0.944737	0.522172	0.925404
hsa-miR-3672	NKAPL	425	11599	0.944737	0.0616798	0.925611
hsa-miR-383	GABARAPL1	361	9631	0.944737	0.822558	0.891007
hsa-miR-4320	ARF1	414	5376	0.944737	0.0641663	0.910968
hsa-miR-483	RASSF9	45	6294	0.944737	0.784017	0.895358
hsa-miR-487b	CRIM1	1039	7456	0.944737	0.689115	0.901989
hsa-miR-497	GABARAPL1	970	9631	0.944737	0.793825	0.891007
hsa-miR-542	CDC14B	150	13636	0.944737	0.595455	0.943293
hsa-miR-590	NFIB	659	20509	0.944737	0.670535	0.858268
hsa-miR-96	PGAM1	982	13874	0.944737	0.899917	0.58765
hsa-miR-96	CWC25	982	17328	0.944737	0.899917	0.684072
hsa-let-7c	GTF3C1	951	15481	0.944079	0.884307	0.806189
hsa-let-7c	SLC20A1	951	2671	0.944079	0.884307	0.820141
hsa-let-7c	CKS2	951	14652	0.944079	0.884307	0.909863
hsa-miR-100	PLK1	613	15020	0.944079	0.872496	0.9205
hsa-miR-107	CAV1	614	3272	0.944079	0.698163	0.925404
hsa-miR-10b	UBE2Z	621	7284	0.944079	0.907584	0.654787
hsa-miR-10b	C9orf114	621	10470	0.944079	0.907584	0.486462
hsa-miR-10b	GPCPD1	621	15893	0.944079	0.907584	0.66197
hsa-miR-10b	MELK	621	18804	0.944079	0.907584	0.908965
hsa-miR-10b	GSR	621	18649	0.944079	0.907584	0.632477
hsa-miR-1281	ABLIM1	939	3982	0.944079	0.384514	0.894875
hsa-miR-139	ADAMTS17	802	16191	0.944079	0.948404	0.624465
hsa-miR-139	BTG2	802	1165	0.944079	0.948404	0.457522
hsa-miR-139	DUSP22	802	2620	0.944079	0.948404	0.782359
hsa-miR-145	PODXL	754	8422	0.944079	0.915527	0.711631
hsa-miR-152	POC1A	435	4611	0.944079	0.45248	0.923263
hsa-miR-182	FBXW7	341	13425	0.944079	0.876019	0.902956
hsa-miR-183	HCFC1	342	12797	0.944079	0.915941	0.587167
hsa-miR-183	ENAH	342	9571	0.944079	0.915941	0.651195
hsa-miR-183	BRD3	342	678	0.944079	0.915941	0.530115
hsa-miR-183	PROM1	342	13226	0.944079	0.915941	0.623291
hsa-miR-183	XIAP	342	6123	0.944079	0.915941	0.555394
hsa-miR-204	CDCA3	242	10570	0.944079	0.880785	0.891836
hsa-miR-21	RHOQ	455	3076	0.944079	0.928374	0.828775
hsa-miR-21	FAM20B	455	15601	0.944079	0.928374	0.527076
hsa-miR-21	CAPRIN1	455	8427	0.944079	0.928374	0.626675
hsa-miR-21	PHTF1	455	12386	0.944079	0.928374	0.687181
hsa-miR-21	GPD2	455	15012	0.944079	0.928374	0.556361
hsa-miR-21	ABCD3	455	10367	0.944079	0.928374	0.575977
hsa-miR-21	BTBD3	455	20376	0.944079	0.928374	0.695676
hsa-miR-21	DCAF8	455	16000	0.944079	0.928374	0.576668
hsa-miR-21	YOD1	455	15914	0.944079	0.928374	0.491228
hsa-miR-21	RAB32	455	15325	0.944079	0.928374	0.491228
hsa-miR-21	E2F3	455	2900	0.944079	0.928374	0.628333
hsa-miR-216a	TGFBR3	197	682	0.944079	0.51188	0.897845
hsa-miR-222	ABLIM1	762	3982	0.944079	0.557259	0.894875
hsa-miR-2355	FAM13A	1034	4252	0.944079	0.409794	0.941912
hsa-miR-29a	ITIH5	261	19756	0.944079	0.587719	0.913248
hsa-miR-3143	FAM13A	653	4252	0.944079	0.266819	0.941912
hsa-miR-375	TNS1	537	5627	0.944079	0.600566	0.923608
hsa-miR-3916	HIF3A	254	2	0.944079	0.148777	0.923194
hsa-miR-497	TK1	970	2768	0.944079	0.793825	0.914974
hsa-miR-505	TGFBR2	952	77	0.944079	0.600428	0.911314
hsa-miR-548k	CEP68	944	17585	0.944079	0.395773	0.95545
hsa-miR-766	HIF3A	785	2	0.944079	0.461735	0.923194
hsa-miR-96	CAMTA1	982	15816	0.944079	0.899917	0.511673
hsa-miR-96	ECT2	982	18905	0.944079	0.899917	0.827531
hsa-miR-99a	SMPDL3B	36	2039	0.944079	0.911452	0.59808
hsa-let-7c	JAZF1	951	4292	0.943421	0.884307	0.735668
hsa-miR-10a	SFRP1	627	11185	0.943421	0.759428	0.835613
hsa-miR-139	JUN	802	8528	0.943421	0.948404	0.774278
hsa-miR-139	HAND2	802	19515	0.943421	0.948404	0.765092
hsa-miR-139	FBXL18	802	673	0.943421	0.948404	0.529838
hsa-miR-139	BCAR1	802	19721	0.943421	0.948404	0.512156
hsa-miR-145	POLA2	754	8579	0.943421	0.915527	0.743818
hsa-miR-149	LRRTM2	764	52	0.943421	0.558088	0.918981
hsa-miR-182	SMAD4	341	18455	0.943421	0.876019	0.773173
hsa-miR-182	ARID5B	341	18182	0.943421	0.876019	0.906479
hsa-miR-183	CEPT1	342	490	0.943421	0.915941	0.59359
hsa-miR-183	UCHL3	342	13708	0.943421	0.915941	0.49406
hsa-miR-183	ARHGDIA	342	11324	0.943421	0.915941	0.694088
hsa-miR-183	TRIM37	342	13446	0.943421	0.915941	0.629231
hsa-miR-183	DTYMK	342	9523	0.943421	0.915941	0.84024
hsa-miR-183	MYCBP2	342	10049	0.943421	0.915941	0.797555
hsa-miR-183	TMPPE	342	11805	0.943421	0.915941	0.523415
hsa-miR-183	MYCBP	342	691	0.943421	0.915941	0.681171
hsa-miR-183	MKL2	342	19691	0.943421	0.915941	0.591656
hsa-miR-183	PSMB5	342	1229	0.943421	0.915941	0.753764
hsa-miR-183	PAK4	342	12660	0.943421	0.915941	0.770065
hsa-miR-18a	CACHD1	375	19640	0.943421	0.528457	0.935557
hsa-miR-195	EZH1	69	18549	0.943421	0.815513	0.911935
hsa-miR-2052	DMD	541	705	0.943421	0.0616798	0.944398
hsa-miR-21	ZBTB47	455	15633	0.943421	0.928374	0.715638
hsa-miR-21	ACAT1	455	1520	0.943421	0.928374	0.594834
hsa-miR-21	CCDC34	455	3458	0.943421	0.928374	0.462149
hsa-miR-21	MRPS10	455	14703	0.943421	0.928374	0.622876
hsa-miR-21	GXYLT2	455	8417	0.943421	0.928374	0.549662
hsa-miR-21	SEC63	455	1692	0.943421	0.928374	0.603329
hsa-miR-21	GPR64	455	7344	0.943421	0.928374	0.772344
hsa-miR-21	VPS36	455	14836	0.943421	0.928374	0.805429
hsa-miR-21	SNRK	455	7360	0.943421	0.928374	0.822904
hsa-miR-21	ATMIN	455	2673	0.943421	0.928374	0.664595
hsa-miR-3120	CDC14B	53	13636	0.943421	0.564995	0.943293
hsa-miR-337	CRIM1	401	7456	0.943421	0.838721	0.901989
hsa-miR-367	CYYR1	820	10673	0.943421	0.0616798	0.909311
hsa-miR-3679	FAM13A	469	4252	0.943421	0.24147	0.941912
hsa-miR-383	SH3D19	361	7806	0.943421	0.822558	0.917323
hsa-miR-3927	HOXA5	584	732	0.943421	0.199406	0.914836
hsa-miR-4261	H2AFY	697	2368	0.943421	0.0616798	0.937975
hsa-miR-4289	HLF	416	157	0.943421	0.0629921	0.909725
hsa-miR-4319	LSM4	523	6248	0.943421	0.0616798	0.923194
hsa-miR-548n	CD300LG	303	10804	0.943421	0.155892	0.937215
hsa-miR-558	FAM13A	822	4252	0.943421	0.0616798	0.941912
hsa-miR-593	LRRTM2	667	52	0.943421	0.0636138	0.918981
hsa-miR-623	SLC35A2	644	12640	0.943421	0.612999	0.953999
hsa-miR-766	CDC14B	785	13636	0.943421	0.461735	0.943293
hsa-miR-98	LIFR	509	15419	0.943421	0.632615	0.93611
hsa-miR-10b	SLC25A30	621	19388	0.942763	0.907584	0.771999
hsa-miR-10b	CMPK1	621	4887	0.942763	0.907584	0.646429
hsa-miR-10b	CRK	621	4682	0.942763	0.907584	0.784086
hsa-miR-10b	RNF2	621	2378	0.942763	0.907584	0.517475
hsa-miR-10b	KIAA1143	621	15875	0.942763	0.907584	0.728485
hsa-miR-1207	ABLIM1	174	3982	0.942763	0.0616798	0.894875
hsa-miR-1305	FGF2	451	17768	0.942763	0.359166	0.903923
hsa-miR-139	SNRNP27	802	6545	0.942763	0.948404	0.430792
hsa-miR-139	TNRC6A	802	2883	0.942763	0.948404	0.630128
hsa-miR-139	DERL1	802	19693	0.942763	0.948404	0.486808
hsa-miR-140	CDCA4	757	10573	0.942763	0.780495	0.76074
hsa-miR-145	RPS6KA3	754	5339	0.942763	0.915527	0.803633
hsa-miR-183	FKBPL	342	19334	0.942763	0.915941	0.818138
hsa-miR-183	FEN1	342	16435	0.942763	0.915941	0.837961
hsa-miR-183	NEO1	342	9408	0.942763	0.915941	0.5297
hsa-miR-183	REPS1	342	11480	0.942763	0.915941	0.400055
hsa-miR-183	MAP3K3	342	17338	0.942763	0.915941	0.794999
hsa-miR-200a	H2AFZ	86	2369	0.942763	0.85509	0.888521
hsa-miR-200c	FN1	492	1724	0.942763	0.794654	0.789197
hsa-miR-204	VIM	242	4980	0.942763	0.880785	0.777663
hsa-miR-204	ZBTB12	242	5633	0.942763	0.880785	0.70286
hsa-miR-21	LRRFIP1	455	1845	0.942763	0.928374	0.537851
hsa-miR-21	SPATS2L	455	4129	0.942763	0.928374	0.546622
hsa-miR-21	EIF4A2	455	14556	0.942763	0.928374	0.656721
hsa-miR-21	VEGFA	455	18099	0.942763	0.928374	0.535986
hsa-miR-21	CORO2A	455	20039	0.942763	0.928374	0.690634
hsa-miR-21	TOR1AIP2	455	13550	0.942763	0.928374	0.574251
hsa-miR-21	SMC1A	455	1404	0.942763	0.928374	0.483492
hsa-miR-21	SCRN1	455	16154	0.942763	0.928374	0.601257
hsa-miR-21	WHSC1L1	455	10350	0.942763	0.928374	0.569692
hsa-miR-21	SETD2	455	17373	0.942763	0.928374	0.67164
hsa-miR-21	TNFRSF10B	455	13853	0.942763	0.928374	0.55049
hsa-miR-296	ARF1	287	5376	0.942763	0.700718	0.910968
hsa-miR-3613	ITM2A	1027	16503	0.942763	0.629852	0.902542
hsa-miR-429	WASF3	115	3965	0.942763	0.856541	0.886932
hsa-miR-586	ITIH5	380	19756	0.942763	0.43238	0.913248
hsa-miR-619	POC1A	776	4611	0.942763	0.0616798	0.923263
hsa-miR-96	KIF11	982	14609	0.942763	0.899917	0.874223
hsa-miR-99a	RNF187	36	13556	0.942763	0.911452	0.873809
hsa-let-7c	SF3B4	951	17229	0.942105	0.884307	0.807432
hsa-miR-100	MMP13	613	12963	0.942105	0.872496	0.902818
hsa-miR-10b	DDX58	621	13271	0.942105	0.907584	0.58468
hsa-miR-10b	STAT6	621	2055	0.942105	0.907584	0.666943
hsa-miR-10b	PAICS	621	18071	0.942105	0.907584	0.727794
hsa-miR-10b	RORA	621	4619	0.942105	0.907584	0.761431
hsa-miR-10b	CLN8	621	13535	0.942105	0.907584	0.695883
hsa-miR-1271	HOXA5	482	732	0.942105	0.64187	0.914836
hsa-miR-139	ALOX15	802	17237	0.942105	0.948404	0.589653
hsa-miR-145	ERBB4	754	11868	0.942105	0.915527	0.414491
hsa-miR-145	UBR7	754	6156	0.942105	0.915527	0.554082
hsa-miR-145	UBXN2A	754	18075	0.942105	0.915527	0.733665
hsa-miR-15b	KANK1	385	16680	0.942105	0.836925	0.901437
hsa-miR-183	EZR	342	3921	0.942105	0.915941	0.795414
hsa-miR-183	STIP1	342	6562	0.942105	0.915941	0.757149
hsa-miR-183	CYB5D2	342	5713	0.942105	0.915941	0.692085
hsa-miR-183	HIPK2	342	2614	0.942105	0.915941	0.64933
hsa-miR-183	CTNNB1	342	9312	0.942105	0.915941	0.640765
hsa-miR-183	DYNC1LI2	342	1118	0.942105	0.915941	0.733665
hsa-miR-183	CLCN3	342	661	0.942105	0.915941	0.622324
hsa-miR-183	AVL9	342	19220	0.942105	0.915941	0.571142
hsa-miR-183	N6AMT1	342	2786	0.942105	0.915941	0.394737
hsa-miR-183	SOD2	342	19015	0.942105	0.915941	0.687042
hsa-miR-183	PLEKHB2	342	8533	0.942105	0.915941	0.62778
hsa-miR-183	H3F3B	342	8450	0.942105	0.915941	0.515748
hsa-miR-183	CYB5D1	342	14633	0.942105	0.915941	0.617696
hsa-miR-185	CACHD1	346	19640	0.942105	0.780149	0.935557
hsa-miR-195	HDGF	69	10657	0.942105	0.815513	0.885896
hsa-miR-200c	PTPRZ1	492	2843	0.942105	0.794654	0.807225
hsa-miR-21	PDCD4	455	5071	0.942105	0.928374	0.445227
hsa-miR-21	VPS54	455	17353	0.942105	0.928374	0.633444
hsa-miR-21	RAPH1	455	4613	0.942105	0.928374	0.497168
hsa-miR-21	SOX2	455	19833	0.942105	0.928374	0.380439
hsa-miR-21	ELOVL4	455	17783	0.942105	0.928374	0.557605
hsa-miR-21	TRIM2	455	14668	0.942105	0.928374	0.780702
hsa-miR-21	MORC3	455	2837	0.942105	0.928374	0.709905
hsa-miR-21	TGFB2	455	8330	0.942105	0.928374	0.593245
hsa-miR-21	DYNC1LI2	455	1118	0.942105	0.928374	0.733665
hsa-miR-21	ACTR2	455	2453	0.942105	0.928374	0.59062
hsa-miR-21	GPD1L	455	4738	0.942105	0.928374	0.6092
hsa-miR-21	RUFY3	455	5802	0.942105	0.928374	0.506285
hsa-miR-21	MAP3K1	455	17340	0.942105	0.928374	0.432173
hsa-miR-21	SATB1	455	10902	0.942105	0.928374	0.78678
hsa-miR-223	SSPN	761	11454	0.942105	0.569208	0.901575
hsa-miR-301a	HOXA5	973	732	0.942105	0.620597	0.914836
hsa-miR-3192	CDC14B	6	13636	0.942105	0.321937	0.943293
hsa-miR-484	H2AFY	44	2368	0.942105	0.590758	0.937975
hsa-miR-497	TMTC1	970	7895	0.942105	0.793825	0.868007
hsa-miR-548s	HLF	442	157	0.942105	0.587443	0.909725
hsa-miR-96	PRKCE	982	5081	0.942105	0.899917	0.683727
hsa-miR-96	PPP1R9B	982	4734	0.942105	0.899917	0.682207
hsa-miR-96	ATXN1L	982	6015	0.942105	0.899917	0.851084
hsa-miR-98	NUAK2	509	1225	0.942105	0.632615	0.892458
hsa-let-7c	PDP2	951	7261	0.941447	0.884307	0.80384
hsa-let-7c	EZH2	951	18552	0.941447	0.884307	0.881752
hsa-miR-100	QKI	613	4204	0.941447	0.872496	0.838928
hsa-miR-100	ABLIM1	613	3982	0.941447	0.872496	0.894875
hsa-miR-100	ASPA	613	9248	0.941447	0.872496	0.896049
hsa-miR-10b	HMGN2	621	4009	0.941447	0.907584	0.643183
hsa-miR-10b	MAF	621	5274	0.941447	0.907584	0.789405
hsa-miR-10b	ACAD8	621	16162	0.941447	0.907584	0.619146
hsa-miR-10b	H6PD	621	4970	0.941447	0.907584	0.786366
hsa-miR-125b-2	CCDC152	39	1706	0.941447	0.851913	0.80681
hsa-miR-130a	TMTC1	497	7895	0.941447	0.668532	0.868007
hsa-miR-139	ATG2A	802	1032	0.941447	0.948404	0.377262
hsa-miR-140	MMP13	757	12963	0.941447	0.780495	0.902818
hsa-miR-141	PHLPP1	758	7142	0.941447	0.889695	0.688078
hsa-miR-145	MAP3K3	754	17338	0.941447	0.915527	0.794999
hsa-miR-145	ESR1	754	9922	0.941447	0.915527	0.74962
hsa-miR-145	COL5A1	754	9583	0.941447	0.915527	0.736428
hsa-miR-145	ZNF426	754	13025	0.941447	0.915527	0.695193
hsa-miR-1468	TMTC1	766	7895	0.941447	0.747479	0.868007
hsa-miR-183	ELAC2	342	17253	0.941447	0.915941	0.513192
hsa-miR-183	HMGB2	342	11795	0.941447	0.915941	0.69913
hsa-miR-183	TIGD2	342	10271	0.941447	0.915941	0.652645
hsa-miR-183	DLX4	342	7582	0.941447	0.915941	0.66045
hsa-miR-183	NIP7	342	11220	0.941447	0.915941	0.546139
hsa-miR-195	KANK1	69	16680	0.941447	0.815513	0.901437
hsa-miR-204	NEGR1	242	7827	0.941447	0.880785	0.724133
hsa-miR-204	MYOCD	242	12162	0.941447	0.880785	0.884376
hsa-miR-21	BCL2	455	3581	0.941447	0.928374	0.594281
hsa-miR-21	RTN4	455	14410	0.941447	0.928374	0.792651
hsa-miR-21	MSH6	455	12158	0.941447	0.928374	0.514574
hsa-miR-21	ATP2B4	455	10073	0.941447	0.928374	0.758668
hsa-miR-21	EPM2A	455	2420	0.941447	0.928374	0.790648
hsa-miR-21	APOLD1	455	9823	0.941447	0.928374	0.786089
hsa-miR-21	TRIM59	455	14284	0.941447	0.928374	0.78457
hsa-miR-21	PTK2	455	1888	0.941447	0.928374	0.611894
hsa-miR-21	SKP2	455	421	0.941447	0.928374	0.53046
hsa-miR-21	LIMCH1	455	19892	0.941447	0.928374	0.747134
hsa-miR-21	ATP11B	455	17561	0.941447	0.928374	0.70652
hsa-miR-21	ZNF532	455	10149	0.941447	0.928374	0.651955
hsa-miR-21	FILIP1L	455	5529	0.941447	0.928374	0.81054
hsa-miR-21	DCP1A	455	4977	0.941447	0.928374	0.82836
hsa-miR-21	CCR7	455	9860	0.941447	0.928374	0.580467
hsa-miR-324	STAT5B	721	12768	0.941447	0.466777	0.914698
hsa-miR-3614	LIFR	1028	15419	0.941447	0.460699	0.93611
hsa-miR-362	HLF	854	157	0.941447	0.521343	0.909725
hsa-miR-3653	CAV2	913	3269	0.941447	0.42499	0.924092
hsa-miR-369	NR3C1	818	3325	0.941447	0.513192	0.909932
hsa-miR-96	FOXO1	982	11216	0.941447	0.899917	0.901299
hsa-miR-99a	LRIG3	36	11428	0.941447	0.911452	0.867523
hsa-let-7c	DNAH9	951	13322	0.940789	0.884307	0.747065
hsa-miR-10b	PSMD11	621	5346	0.940789	0.907584	0.674541
hsa-miR-10b	ZNF280B	621	4307	0.940789	0.907584	0.613552
hsa-miR-1178	PLSCR4	502	18429	0.940789	0.0739052	0.930584
hsa-miR-1296	TTC28	640	1843	0.940789	0.625294	0.922227
hsa-miR-1304	CDC14B	450	13636	0.940789	0.397223	0.943293
hsa-miR-1307	POC1A	453	4611	0.940789	0.627297	0.923263
hsa-miR-139	HMGB2	802	11795	0.940789	0.948404	0.69913
hsa-miR-141	H2AFZ	758	2369	0.940789	0.889695	0.888521
hsa-miR-145	TSPAN6	754	8727	0.940789	0.915527	0.671156
hsa-miR-145	JMJD1C	754	13601	0.940789	0.915527	0.798038
hsa-miR-182	CREB5	341	5878	0.940789	0.876019	0.850256
hsa-miR-182	ZC4H2	341	10408	0.940789	0.876019	0.662384
hsa-miR-182	PYGO2	341	7671	0.940789	0.876019	0.870217
hsa-miR-183	IGF1R	342	11643	0.940789	0.915941	0.533914
hsa-miR-183	FAM104A	342	2715	0.940789	0.915941	0.584473
hsa-miR-183	SENP1	342	6603	0.940789	0.915941	0.475964
hsa-miR-183	GSR	342	18649	0.940789	0.915941	0.632477
hsa-miR-183	HYOU1	342	13204	0.940789	0.915941	0.609615
hsa-miR-183	TRO	342	11385	0.940789	0.915941	0.718055
hsa-miR-183	INTS8	342	16463	0.940789	0.915941	0.647534
hsa-miR-183	HEY2	342	17848	0.940789	0.915941	0.752176
hsa-miR-183	ZNF107	342	10123	0.940789	0.915941	0.448543
hsa-miR-183	FSTL4	342	8753	0.940789	0.915941	0.559746
hsa-miR-204	AMOTL2	242	17225	0.940789	0.880785	0.874776
hsa-miR-204	MTHFD2	242	3073	0.940789	0.880785	0.829327
hsa-miR-204	SMOC1	242	4138	0.940789	0.880785	0.766335
hsa-miR-204	HNRNPA2B1	242	8689	0.940789	0.880785	0.864415
hsa-miR-21	TGFBI	455	12355	0.940789	0.928374	0.462357
hsa-miR-21	TPM1	455	13353	0.940789	0.928374	0.611134
hsa-miR-21	SERPINB5	455	3642	0.940789	0.928374	0.726412
hsa-miR-21	MSH2	455	12154	0.940789	0.928374	0.451513
hsa-miR-21	TIAM1	455	15596	0.940789	0.928374	0.536124
hsa-miR-21	BAZ1B	455	17049	0.940789	0.928374	0.476171
hsa-miR-21	SESTD1	455	16105	0.940789	0.928374	0.649814
hsa-miR-21	MMP2	455	8413	0.940789	0.928374	0.468159
hsa-miR-21	IVNS1ABP	455	8051	0.940789	0.928374	0.505042
hsa-miR-21	ZNF326	455	18735	0.940789	0.928374	0.40565
hsa-miR-21	MYEF2	455	6444	0.940789	0.928374	0.615831
hsa-miR-21	CASC5	455	18602	0.940789	0.928374	0.793134
hsa-miR-21	PHF20	455	7268	0.940789	0.928374	0.541649
hsa-miR-21	SLC17A5	455	20087	0.940789	0.928374	0.572524
hsa-miR-21	PRPF39	455	3830	0.940789	0.928374	0.474168
hsa-miR-21	ATXN10	455	6037	0.940789	0.928374	0.570659
hsa-miR-21	HIF1A	455	5639	0.940789	0.928374	0.633237
hsa-miR-21	SIRT2	455	11699	0.940789	0.928374	0.579707
hsa-miR-21	UBA1	455	7265	0.940789	0.928374	0.759704
hsa-miR-222	FGF2	762	17768	0.940789	0.557259	0.903923
hsa-miR-23a	POC1A	1004	4611	0.940789	0.51934	0.923263
hsa-miR-296	MAZ	287	5266	0.940789	0.700718	0.913593
hsa-miR-30c-2	CDC14B	493	13636	0.940789	0.560989	0.943293
hsa-miR-30d	LIFR	104	15419	0.940789	0.548833	0.93611
hsa-miR-3120	LIFR	53	15419	0.940789	0.564995	0.93611
hsa-miR-3169	LDB2	152	18344	0.940789	0.0629921	0.917254
hsa-miR-331	LIFR	403	15419	0.940789	0.56168	0.93611
hsa-miR-335	NECAB1	400	3761	0.940789	0.788783	0.897845
hsa-miR-335	ID4	400	10250	0.940789	0.788783	0.836994
hsa-miR-340	HOXA5	218	732	0.940789	0.711493	0.914836
hsa-miR-3653	FGF2	913	17768	0.940789	0.42499	0.903923
hsa-miR-3685	ITPRIPL1	578	18857	0.940789	0.386448	0.906133
hsa-miR-520g	DMD	64	705	0.940789	0.746719	0.944398
hsa-miR-543	FAM13A	374	4252	0.940789	0.693121	0.941912
hsa-miR-548x	ARF1	355	5376	0.940789	0.0909656	0.910968
hsa-miR-574	LRRTM2	490	52	0.940789	0.600359	0.918981
hsa-miR-603	HLF	283	157	0.940789	0.477759	0.909725
hsa-miR-96	PPP1R12A	982	14647	0.940789	0.899917	0.737118
hsa-miR-96	UBE2V1	982	13216	0.940789	0.899917	0.510913
hsa-miR-98	ADH5	509	1210	0.940789	0.632615	0.883824
hsa-let-7c	CCNG1	951	5045	0.940132	0.884307	0.772621
hsa-let-7c	RAB11FIP4	951	11678	0.940132	0.884307	0.718124
hsa-miR-106b	KIAA0101	221	14925	0.940132	0.602362	0.925335
hsa-miR-10b	IGSF1	621	9310	0.940132	0.907584	0.578464
hsa-miR-10b	PLA2G4F	621	4212	0.940132	0.907584	0.570935
hsa-miR-10b	RBM17	621	19458	0.940132	0.907584	0.558226
hsa-miR-10b	BUB1	621	13291	0.940132	0.907584	0.888728
hsa-miR-10b	SREBF1	621	10738	0.940132	0.907584	0.577635
hsa-miR-10b	CNKSR3	621	17818	0.940132	0.907584	0.608509
hsa-miR-125b-2	STX12	39	14283	0.940132	0.851913	0.829534
hsa-miR-130a	DPYSL2	497	406	0.940132	0.668532	0.908965
hsa-miR-145	BUB1	754	13291	0.940132	0.915527	0.888728
hsa-miR-145	CCND2	754	14169	0.940132	0.915527	0.78084
hsa-miR-145	IMMP2L	754	11925	0.940132	0.915527	0.644564
hsa-miR-183	KLHL24	342	14266	0.940132	0.915941	0.704724
hsa-miR-183	ITPKB	342	9485	0.940132	0.915941	0.630128
hsa-miR-183	TIMELESS	342	9479	0.940132	0.915941	0.879472
hsa-miR-183	PREB	342	13715	0.940132	0.915941	0.654856
hsa-miR-183	FAM175B	342	15179	0.940132	0.915941	0.514367
hsa-miR-183	FOXK2	342	13961	0.940132	0.915941	0.685523
hsa-miR-183	KLHL23	342	14270	0.940132	0.915941	0.550905
hsa-miR-183	LRP6	342	18023	0.940132	0.915941	0.761431
hsa-miR-183	NAMPT	342	3415	0.940132	0.915941	0.599738
hsa-miR-183	STARD13	342	7642	0.940132	0.915941	0.739398
hsa-miR-183	ANKRD27	342	16475	0.940132	0.915941	0.646084
hsa-miR-183	ZNF254	342	8979	0.940132	0.915941	0.456417
hsa-miR-183	ACY1	342	20173	0.940132	0.915941	0.548073
hsa-miR-183	ZNF24	342	8224	0.940132	0.915941	0.502556
hsa-miR-186	DMD	343	705	0.940132	0.525832	0.944398
hsa-miR-204	CSDE1	242	5295	0.940132	0.880785	0.77863
hsa-miR-21	RASA1	455	2483	0.940132	0.928374	0.600705
hsa-miR-21	MYC	455	13824	0.940132	0.928374	0.695262
hsa-miR-21	TNS3	455	2398	0.940132	0.928374	0.508012
hsa-miR-21	RASGRP3	455	15864	0.940132	0.928374	0.532532
hsa-miR-21	AGGF1	455	15616	0.940132	0.928374	0.587236
hsa-miR-21	ZADH2	455	7721	0.940132	0.928374	0.628333
hsa-miR-21	HAPLN1	455	7035	0.940132	0.928374	0.685108
hsa-miR-21	MTMR12	455	10835	0.940132	0.928374	0.772621
hsa-miR-21	KIFAP3	455	12534	0.940132	0.928374	0.650366
hsa-miR-21	ACBD5	455	2913	0.940132	0.928374	0.504628
hsa-miR-21	VHL	455	2193	0.940132	0.928374	0.374292
hsa-miR-21	TMEM170A	455	19599	0.940132	0.928374	0.706244
hsa-miR-26b	LIFR	652	15419	0.940132	0.635032	0.93611
hsa-miR-31	HOXA7	832	7023	0.940132	0.52231	0.900746
hsa-miR-335	TGFBR2	400	77	0.940132	0.788783	0.911314
hsa-miR-335	MAML2	400	9787	0.940132	0.788783	0.896878
hsa-miR-335	SH3TC2	400	8239	0.940132	0.788783	0.825597
hsa-miR-335	PLSCR4	400	18429	0.940132	0.788783	0.930584
hsa-miR-335	KIT	400	4657	0.940132	0.788783	0.903992
hsa-miR-335	SSPN	400	11454	0.940132	0.788783	0.901575
hsa-miR-335	SCN3B	400	3758	0.940132	0.788783	0.875604
hsa-miR-34b	CD300LG	195	10804	0.940132	0.522172	0.937215
hsa-miR-377	CDC14B	539	13636	0.940132	0.74368	0.943293
hsa-miR-3908	ABLIM1	1044	3982	0.940132	0.0616798	0.894875
hsa-miR-3927	LIFR	584	15419	0.940132	0.199406	0.93611
hsa-miR-4279	TNS1	1002	5627	0.940132	0.0647189	0.923608
hsa-miR-493	LIFR	316	15419	0.940132	0.735253	0.93611
hsa-miR-548c	HOXA5	179	732	0.940132	0.0616798	0.914836
hsa-miR-548c	TTC28	179	1843	0.940132	0.0616798	0.922227
hsa-miR-574	TGFBR2	490	77	0.940132	0.600359	0.911314
hsa-miR-615	ARF1	18	5376	0.940132	0.518027	0.910968
hsa-miR-660	ABLIM1	11	3982	0.940132	0.484666	0.894875
hsa-miR-96	ZMIZ1	982	17544	0.940132	0.899917	0.585302
hsa-miR-96	BCL2	982	3581	0.940132	0.899917	0.594281
hsa-miR-96	USP5	982	19825	0.940132	0.899917	0.752797
hsa-miR-98	TNS1	509	5627	0.940132	0.632615	0.923608
hsa-miR-99a	MARK2	36	4767	0.940132	0.911452	0.610582
hsa-let-7c	HMGA1	951	9665	0.939474	0.884307	0.78899
hsa-miR-100	LDHB	613	20486	0.939474	0.872496	0.701547
hsa-miR-10b	NOTCH1	621	6388	0.939474	0.907584	0.662453
hsa-miR-10b	HOXB3	621	16792	0.939474	0.907584	0.618387
hsa-miR-10b	EPHA7	621	8895	0.939474	0.907584	0.712875
hsa-miR-10b	LUC7L	621	16441	0.939474	0.907584	0.427822
hsa-miR-10b	FAHD1	621	1167	0.939474	0.907584	0.787678
hsa-miR-10b	CCNG1	621	5045	0.939474	0.907584	0.772621
hsa-miR-10b	MCTS1	621	19680	0.939474	0.907584	0.495856
hsa-miR-10b	CDC6	621	4106	0.939474	0.907584	0.839826
hsa-miR-125b-2	POP1	39	15812	0.939474	0.851913	0.587236
hsa-miR-127	NR3C1	25	3325	0.939474	0.507598	0.909932
hsa-miR-130b	CFL2	498	20498	0.939474	0.670051	0.910623
hsa-miR-139	ABL2	802	15245	0.939474	0.948404	0.54683
hsa-miR-141	HNRNPAB	758	16290	0.939474	0.889695	0.855643
hsa-miR-144	SYNPO2	753	7596	0.939474	0.759704	0.911314
hsa-miR-145	PARP8	754	9779	0.939474	0.915527	0.605954
hsa-miR-145	P4HA1	754	15465	0.939474	0.915527	0.693742
hsa-miR-183	RTN4	342	14410	0.939474	0.915941	0.792651
hsa-miR-183	DMWD	342	14591	0.939474	0.915941	0.494474
hsa-miR-183	STK40	342	80	0.939474	0.915941	0.575356
hsa-miR-183	FAT2	342	16447	0.939474	0.915941	0.802873
hsa-miR-183	P4HB	342	19020	0.939474	0.915941	0.799282
hsa-miR-183	NAA30	342	7994	0.939474	0.915941	0.574182
hsa-miR-183	TFIP11	342	10291	0.939474	0.915941	0.55719
hsa-miR-183	CDK6	342	7029	0.939474	0.915941	0.686144
hsa-miR-195	CDADC1	69	3175	0.939474	0.815513	0.88631
hsa-miR-21	GLCCI1	455	18631	0.939474	0.928374	0.526661
hsa-miR-21	CDK2AP1	455	6153	0.939474	0.928374	0.446125
hsa-miR-21	RMND5A	455	11179	0.939474	0.928374	0.587443
hsa-miR-21	CLCN5	455	667	0.939474	0.928374	0.472027
hsa-miR-21	MYCBP2	455	10049	0.939474	0.928374	0.797555
hsa-miR-21	WNT5A	455	13939	0.939474	0.928374	0.49558
hsa-miR-21	NETO2	455	18375	0.939474	0.928374	0.544274
hsa-miR-21	TNFRSF11B	455	2553	0.939474	0.928374	0.518373
hsa-miR-21	RFFL	455	5552	0.939474	0.928374	0.442948
hsa-miR-21	DNAJC16	455	17260	0.939474	0.928374	0.553737
hsa-miR-218-2	NACC1	603	7520	0.939474	0.735253	0.903232
hsa-miR-340	LIFR	218	15419	0.939474	0.711493	0.93611
hsa-miR-3653	PLEKHM3	913	9084	0.939474	0.42499	0.917806
hsa-miR-3653	LRRC2	913	8462	0.939474	0.42499	0.914491
hsa-miR-3666	HOXA5	744	732	0.939474	0.0616798	0.914836
hsa-miR-526b	ITM2A	182	16503	0.939474	0.625846	0.902542
hsa-miR-93	CAV1	77	3272	0.939474	0.709836	0.925404
hsa-miR-96	APPL1	982	3461	0.939474	0.899917	0.527904
hsa-miR-96	RAB35	982	15322	0.939474	0.899917	0.504835
hsa-miR-96	ZNF703	982	153	0.939474	0.899917	0.690772
hsa-miR-99a	BRD7	36	675	0.939474	0.911452	0.676267
hsa-let-7c	MEF2C	951	2851	0.938816	0.884307	0.834784
hsa-miR-100	HIST2H2AA3	613	5096	0.938816	0.872496	0.861721
hsa-miR-10b	GLB1L3	621	8953	0.938816	0.907584	0.789336
hsa-miR-10b	CCNA2	621	16965	0.938816	0.907584	0.863931
hsa-miR-10b	GSS	621	3078	0.938816	0.907584	0.698646
hsa-miR-10b	PPFIBP1	621	8484	0.938816	0.907584	0.714809
hsa-miR-1261	CAV1	810	3272	0.938816	0.0629231	0.925404
hsa-miR-1277	NFIB	488	20509	0.938816	0.636414	0.858268
hsa-miR-139	GFRA1	802	8848	0.938816	0.948404	0.70355
hsa-miR-145	RTKN	754	6001	0.938816	0.915527	0.807432
hsa-miR-145	PRDM2	754	11729	0.938816	0.915527	0.695331
hsa-miR-145	LMNB2	754	3384	0.938816	0.915527	0.836372
hsa-miR-145	PDIA6	754	15356	0.938816	0.915527	0.604227
hsa-miR-150	PPAP2B	434	17987	0.938816	0.61514	0.931551
hsa-miR-152	ABLIM1	435	3982	0.938816	0.45248	0.894875
hsa-miR-183	TRIT1	342	2558	0.938816	0.915941	0.371944
hsa-miR-183	PLEKHM1	342	2178	0.938816	0.915941	0.733458
hsa-miR-183	ZNF451	342	10918	0.938816	0.915941	0.640006
hsa-miR-183	RCAN3	342	19433	0.938816	0.915941	0.487636
hsa-miR-183	KCTD15	342	18114	0.938816	0.915941	0.657618
hsa-miR-183	TMEM170B	342	1407	0.938816	0.915941	0.781254
hsa-miR-184	LIFR	345	15419	0.938816	0.626053	0.93611
hsa-miR-193a	SEMA3D	129	8955	0.938816	0.73325	0.846319
hsa-miR-195	MAPKAPK2	69	10111	0.938816	0.815513	0.807846
hsa-miR-196b	POC1A	695	4611	0.938816	0.416287	0.923263
hsa-miR-200a	WASF3	86	3965	0.938816	0.85509	0.886932
hsa-miR-204	GTDC1	242	2487	0.938816	0.880785	0.651057
hsa-miR-208b	METTL7A	915	14484	0.938816	0.613759	0.913317
hsa-miR-21	TIMP3	455	7462	0.938816	0.928374	0.661901
hsa-miR-21	SGK3	455	6572	0.938816	0.928374	0.418911
hsa-miR-21	CYBRD1	455	19002	0.938816	0.928374	0.731386
hsa-miR-21	EIF4EBP2	455	15047	0.938816	0.928374	0.83133
hsa-miR-21	FKBP5	455	19285	0.938816	0.928374	0.65085
hsa-miR-21	ZNF587	455	765	0.938816	0.928374	0.542824
hsa-miR-21	OSBPL3	455	11664	0.938816	0.928374	0.545172
hsa-miR-21	ZYG11B	455	9720	0.938816	0.928374	0.732353
hsa-miR-21	CCNG1	455	5045	0.938816	0.928374	0.772621
hsa-miR-21	WNK3	455	8457	0.938816	0.928374	0.662868
hsa-miR-21	VASH2	455	18870	0.938816	0.928374	0.49033
hsa-miR-21	FOXO3	455	11214	0.938816	0.928374	0.630474
hsa-miR-21	SGTB	455	3730	0.938816	0.928374	0.690427
hsa-miR-21	KRIT1	455	1153	0.938816	0.928374	0.545034
hsa-miR-21	ARNTL	455	19377	0.938816	0.928374	0.462149
hsa-miR-21	PURG	455	8725	0.938816	0.928374	0.548142
hsa-miR-21	DNAJC10	455	17266	0.938816	0.928374	0.48736
hsa-miR-223	CRIM1	761	7456	0.938816	0.569208	0.901989
hsa-miR-302d	HOXA5	605	732	0.938816	0.337961	0.914836
hsa-miR-362	PELI2	854	11433	0.938816	0.521343	0.887761
hsa-miR-4276	ABLIM1	567	3982	0.938816	0.0616798	0.894875
hsa-miR-4277	CAV1	998	3272	0.938816	0.0616798	0.925404
hsa-miR-429	KLF11	115	2242	0.938816	0.856541	0.875328
hsa-miR-483	PARK2	45	4620	0.938816	0.784017	0.885343
hsa-miR-485	TPM3	43	16702	0.938816	0.611756	0.922089
hsa-miR-494	PROS1	309	8184	0.938816	0.711217	0.888382
hsa-miR-497	RECK	970	2212	0.938816	0.793825	0.862343
hsa-miR-581	SLC35A2	424	12640	0.938816	0.502072	0.953999
hsa-miR-593	METTL7A	667	14484	0.938816	0.0636138	0.913317
hsa-miR-661	KIAA0101	612	14925	0.938816	0.0629921	0.925335
hsa-miR-877	WDR62	438	14326	0.938816	0.539854	0.936663
hsa-miR-92b	ARF1	245	5376	0.938816	0.736704	0.910968
hsa-miR-93	STAT5B	77	12768	0.938816	0.709836	0.914698
hsa-miR-96	ADCY6	982	3308	0.938816	0.899917	0.635999
hsa-miR-96	PRMT5	982	7200	0.938816	0.899917	0.559884
hsa-miR-96	SNX7	982	8626	0.938816	0.899917	0.466708
hsa-miR-96	TMEM170B	982	1407	0.938816	0.899917	0.781254
hsa-miR-98	PPP4C	509	2910	0.938816	0.632615	0.916977
hsa-miR-10b	TFAP2C	621	2250	0.938158	0.907584	0.68649
hsa-miR-10b	WHSC1L1	621	10350	0.938158	0.907584	0.569692
hsa-miR-10b	TRIM2	621	14668	0.938158	0.907584	0.780702
hsa-miR-10b	UBXN2B	621	18074	0.938158	0.907584	0.486739
hsa-miR-10b	KLHDC8A	621	7741	0.938158	0.907584	0.641801
hsa-miR-130b	NFIB	498	20509	0.938158	0.670051	0.858268
hsa-miR-139	CHEK1	802	11071	0.938158	0.948404	0.738983
hsa-miR-145	MUC1	754	15444	0.938158	0.915527	0.706382
hsa-miR-145	MYO6	754	9369	0.938158	0.915527	0.468504
hsa-miR-145	FZD7	754	6319	0.938158	0.915527	0.782152
hsa-miR-145	SMAD3	754	173	0.938158	0.915527	0.684832
hsa-miR-145	ZFYVE9	754	17630	0.938158	0.915527	0.802321
hsa-miR-145	CTNNBIP1	754	1652	0.938158	0.915527	0.546899
hsa-miR-1468	CCNA2	766	16965	0.938158	0.747479	0.863931
hsa-miR-149	PPP4C	764	2910	0.938158	0.558088	0.916977
hsa-miR-182	BDNF	341	18754	0.938158	0.876019	0.753143
hsa-miR-183	EPC2	342	12505	0.938158	0.915941	0.691048
hsa-miR-183	TRIM72	342	6168	0.938158	0.915941	0.369181
hsa-miR-183	CELF1	342	18513	0.938158	0.915941	0.499793
hsa-miR-183	KCNT2	342	12807	0.938158	0.915941	0.790372
hsa-miR-183	ZNF486	342	17408	0.938158	0.915941	0.461804
hsa-miR-192	FAM126A	74	18727	0.938158	0.764608	0.906479
hsa-miR-195	GNAL	69	2119	0.938158	0.815513	0.90862
hsa-miR-200a	YAP1	86	3623	0.938158	0.85509	0.874776
hsa-miR-200b	TCF7L2	83	10264	0.938158	0.81427	0.876917
hsa-miR-204	MYO1C	242	796	0.938158	0.880785	0.84694
hsa-miR-21	MARCKS	455	2010	0.938158	0.928374	0.519132
hsa-miR-21	ISCU	455	4927	0.938158	0.928374	0.626053
hsa-miR-21	NBEA	455	15186	0.938158	0.928374	0.568587
hsa-miR-21	CPEB3	455	243	0.938158	0.928374	0.686283
hsa-miR-21	GAPVD1	455	3951	0.938158	0.928374	0.592831
hsa-miR-21	LARS	455	10773	0.938158	0.928374	0.435903
hsa-miR-21	MMP9	455	8410	0.938158	0.928374	0.772966
hsa-miR-21	YME1L1	455	10298	0.938158	0.928374	0.615002
hsa-miR-21	CYP4V2	455	9986	0.938158	0.928374	0.608095
hsa-miR-21	LCLAT1	455	9850	0.938158	0.928374	0.559953
hsa-miR-21	KIF6	455	18088	0.938158	0.928374	0.503454
hsa-miR-21	SOX11	455	14205	0.938158	0.928374	0.428029
hsa-miR-21	SPRY4	455	13355	0.938158	0.928374	0.417185
hsa-miR-214	TTC28	562	1843	0.938158	0.4339	0.922227
hsa-miR-32	NR3C1	831	3325	0.938158	0.821868	0.909932
hsa-miR-335	CNTNAP3	400	2199	0.938158	0.788783	0.87443
hsa-miR-3653	PPAP2B	913	17987	0.938158	0.42499	0.931551
hsa-miR-3675	TTC28	116	1843	0.938158	0.254662	0.922227
hsa-miR-3681	LIFR	574	15419	0.938158	0.192637	0.93611
hsa-miR-375	CENPF	537	18338	0.938158	0.600566	0.896878
hsa-miR-424	TPM3	370	16702	0.938158	0.666529	0.922089
hsa-miR-483	MAZ	45	5266	0.938158	0.784017	0.913593
hsa-miR-615	EZH1	18	18549	0.938158	0.518027	0.911935
hsa-miR-620	PPAP2B	919	17987	0.938158	0.0616798	0.931551
hsa-miR-670	CAV1	223	3272	0.938158	0.383824	0.925404
hsa-miR-944	DPYSL2	227	406	0.938158	0.688424	0.908965
hsa-miR-96	POMP	982	1900	0.938158	0.899917	0.613413
hsa-miR-96	ADSS	982	3090	0.938158	0.899917	0.714809
hsa-miR-96	EFNB2	982	15686	0.938158	0.899917	0.698923
hsa-miR-96	SOX5	982	16295	0.938158	0.899917	0.784984
hsa-miR-96	RCC2	982	10318	0.938158	0.899917	0.842589
hsa-miR-98	PALM2-AKAP2	509	16365	0.938158	0.632615	0.900124
hsa-miR-99a	LMAN2	36	17286	0.938158	0.911452	0.762536
hsa-let-7c	DDX3X	951	13737	0.9375	0.884307	0.811369
hsa-let-7c	NECAB1	951	3761	0.9375	0.884307	0.897845
hsa-let-7c	SLC19A3	951	12601	0.9375	0.884307	0.888866
hsa-miR-100	PVRL3	613	9087	0.9375	0.872496	0.840033
hsa-miR-100	VLDLR	613	15247	0.9375	0.872496	0.725238
hsa-miR-10a	ALDH1A2	627	16268	0.9375	0.759428	0.894944
hsa-miR-10b	FRRS1	621	5439	0.9375	0.907584	0.456969
hsa-miR-1238	HOXA5	274	732	0.9375	0.15527	0.914836
hsa-miR-130a	KCNB1	497	14002	0.9375	0.668532	0.853087
hsa-miR-139	EPGN	802	11028	0.9375	0.948404	0.335129
hsa-miR-1468	CRYBG3	766	6977	0.9375	0.747479	0.858889
hsa-miR-182	ULBP2	341	6216	0.9375	0.876019	0.432587
hsa-miR-183	TNRC18	342	9686	0.9375	0.915941	0.56237
hsa-miR-183	SMEK1	342	15611	0.9375	0.915941	0.382926
hsa-miR-183	DGAT1	342	10420	0.9375	0.915941	0.654441
hsa-miR-183	LYPLA1	342	10984	0.9375	0.915941	0.649261
hsa-miR-183	LARP1	342	2643	0.9375	0.915941	0.450822
hsa-miR-183	TSR1	342	6846	0.9375	0.915941	0.537781
hsa-miR-183	OSBPL8	342	10929	0.9375	0.915941	0.622185
hsa-miR-183	FUT10	342	19037	0.9375	0.915941	0.768338
hsa-miR-183	EFHD2	342	12448	0.9375	0.915941	0.640351
hsa-miR-183	FAM46A	342	16035	0.9375	0.915941	0.639315
hsa-miR-183	TNFRSF10A	342	13857	0.9375	0.915941	0.566653
hsa-miR-200a	HNRNPAB	86	16290	0.9375	0.85509	0.855643
hsa-miR-204	THRB	242	4045	0.9375	0.880785	0.871391
hsa-miR-204	CREB5	242	5878	0.9375	0.880785	0.850256
hsa-miR-21	SESN1	455	15551	0.9375	0.928374	0.730833
hsa-miR-21	RSPRY1	455	9674	0.9375	0.928374	0.510775
hsa-miR-21	LONRF2	455	2808	0.9375	0.928374	0.609684
hsa-miR-21	RAI14	455	12289	0.9375	0.928374	0.544758
hsa-miR-21	CSNK1A1	455	8630	0.9375	0.928374	0.487084
hsa-miR-21	MPP5	455	19930	0.9375	0.928374	0.640765
hsa-miR-21	TESK2	455	9434	0.9375	0.928374	0.600014
hsa-miR-21	PURA	455	8723	0.9375	0.928374	0.647258
hsa-miR-21	MAT2A	455	8827	0.9375	0.928374	0.481351
hsa-miR-21	SPPL3	455	57	0.9375	0.928374	0.454897
hsa-miR-21	ERP44	455	5087	0.9375	0.928374	0.54904
hsa-miR-23b	TPM3	1005	16702	0.9375	0.54904	0.922089
hsa-miR-26b	ITM2A	652	16503	0.9375	0.635032	0.902542
hsa-miR-3184	CCDC64	777	12604	0.9375	0.0742506	0.91007
hsa-miR-3201	CAV1	556	3272	0.9375	0.0616798	0.925404
hsa-miR-335	ABCA5	400	19502	0.9375	0.788783	0.894944
hsa-miR-335	CXCL2	400	7195	0.9375	0.788783	0.8841
hsa-miR-335	CLCA4	400	9242	0.9375	0.788783	0.86773
hsa-miR-335	KL	400	19805	0.9375	0.788783	0.910899
hsa-miR-3657	SLC35A2	909	12640	0.9375	0.180135	0.953999
hsa-miR-3662	SYNM	748	19981	0.9375	0.620735	0.884722
hsa-miR-374b	HOXA5	768	732	0.9375	0.500898	0.914836
hsa-miR-377	HLF	539	157	0.9375	0.74368	0.909725
hsa-miR-4257	TPM3	592	16702	0.9375	0.0616798	0.922089
hsa-miR-4279	PLEKHM3	1002	9084	0.9375	0.0647189	0.917806
hsa-miR-486	CALR	42	5492	0.9375	0.837063	0.834715
hsa-miR-497	FGF2	970	17768	0.9375	0.793825	0.903923
hsa-miR-505	MAZ	952	5266	0.9375	0.600428	0.913593
hsa-miR-940	PYCR1	512	2940	0.9375	0.612239	0.925128
hsa-miR-96	ARL4C	982	14547	0.9375	0.899917	0.684211
hsa-miR-96	NUDT16	982	18625	0.9375	0.899917	0.627228
hsa-let-7c	GSK3A	951	8801	0.936842	0.884307	0.82318
hsa-let-7c	SHMT1	951	8473	0.936842	0.884307	0.72434
hsa-miR-100	CCNG1	613	5045	0.936842	0.872496	0.772621
hsa-miR-106b	CAV1	221	3272	0.936842	0.602362	0.925404
hsa-miR-106b	STAT5B	221	12768	0.936842	0.602362	0.914698
hsa-miR-10a	METTL7A	627	14484	0.936842	0.759428	0.913317
hsa-miR-10b	KIF21A	621	16869	0.936842	0.907584	0.636759
hsa-miR-10b	HIST1H2AL	621	16593	0.936842	0.907584	0.755767
hsa-miR-10b	HIVEP2	621	11526	0.936842	0.907584	0.676889
hsa-miR-10b	XIAP	621	6123	0.936842	0.907584	0.555394
hsa-miR-141	CDC25C	758	6577	0.936842	0.889695	0.906824
hsa-miR-142	CDC14B	755	13636	0.936842	0.626122	0.943293
hsa-miR-144	NR3C1	753	3325	0.936842	0.759704	0.909932
hsa-miR-145	MAP2K4	754	15429	0.936842	0.915527	0.615002
hsa-miR-146b	METTL7A	815	14484	0.936842	0.582056	0.913317
hsa-miR-148b	PPAPDC1A	1007	1247	0.936842	0.75335	0.890593
hsa-miR-183	BTRC	342	6789	0.936842	0.915941	0.457729
hsa-miR-183	TNRC6B	342	18011	0.936842	0.915941	0.762536
hsa-miR-183	TRAF4	342	16628	0.936842	0.915941	0.751071
hsa-miR-183	TUT1	342	16044	0.936842	0.915941	0.45614
hsa-miR-183	HSP90AA1	342	15295	0.936842	0.915941	0.566377
hsa-miR-183	ZEB1	342	11139	0.936842	0.915941	0.753695
hsa-miR-183	CLN8	342	13535	0.936842	0.915941	0.695883
hsa-miR-183	KLRD1	342	5099	0.936842	0.915941	0.543238
hsa-miR-183	KIF23	342	3318	0.936842	0.915941	0.849703
hsa-miR-183	B3GNT2	342	1682	0.936842	0.915941	0.640351
hsa-miR-183	ARF6	342	5377	0.936842	0.915941	0.562094
hsa-miR-183	ZNF616	342	5978	0.936842	0.915941	0.596422
hsa-miR-192	MRAS	74	14571	0.936842	0.764608	0.866556
hsa-miR-200b	CDC14B	83	13636	0.936842	0.81427	0.943293
hsa-miR-204	C4orf3	242	1217	0.936842	0.880785	0.709697
hsa-miR-21	DOCK7	455	8506	0.936842	0.928374	0.734287
hsa-miR-21	MEF2A	455	10781	0.936842	0.928374	0.7816
hsa-miR-21	BTBD7	455	20372	0.936842	0.928374	0.727241
hsa-miR-21	MOXD1	455	8669	0.936842	0.928374	0.574458
hsa-miR-21	ZMYM2	455	16696	0.936842	0.928374	0.562025
hsa-miR-21	PARP9	455	18780	0.936842	0.928374	0.684487
hsa-miR-21	SERAC1	455	8869	0.936842	0.928374	0.512156
hsa-miR-21	PHF20L1	455	20445	0.936842	0.928374	0.608786
hsa-miR-21	SLK	455	5845	0.936842	0.928374	0.639522
hsa-miR-21	FGFRL1	455	4586	0.936842	0.928374	0.486669
hsa-miR-21	ZNF546	455	19108	0.936842	0.928374	0.676198
hsa-miR-21	CPM	455	3941	0.936842	0.928374	0.771861
hsa-miR-21	KLK2	455	2285	0.936842	0.928374	0.705484
hsa-miR-221	LRRTM2	763	52	0.936842	0.544067	0.918981
hsa-miR-25	JAM2	1024	6553	0.936842	0.467951	0.894599
hsa-miR-302d	ABLIM1	605	3982	0.936842	0.337961	0.894875
hsa-miR-335	GIPC2	400	20277	0.936842	0.788783	0.92499
hsa-miR-3606	CEP68	234	17585	0.936842	0.610858	0.95545
hsa-miR-3653	POC1A	913	4611	0.936842	0.42499	0.923263
hsa-miR-607	ITM2A	1040	16503	0.936842	0.774969	0.902542
hsa-miR-660	ALDH1A2	11	16268	0.936842	0.484666	0.894944
hsa-miR-744	LRRC2	793	8462	0.936842	0.528802	0.914491
hsa-miR-96	UBE2N	982	16772	0.936842	0.899917	0.624396
hsa-let-7c	ATXN7L3	951	5614	0.936184	0.884307	0.678132
hsa-miR-10a	HOXA3	627	743	0.936184	0.759428	0.848253
hsa-miR-10b	ARSK	621	7054	0.936184	0.907584	0.638693
hsa-miR-10b	HTATIP2	621	4912	0.936184	0.907584	0.609684
hsa-miR-10b	NR2C2	621	8464	0.936184	0.907584	0.678201
hsa-miR-10b	IGF1R	621	11643	0.936184	0.907584	0.533914
hsa-miR-1228	POC1A	440	4611	0.936184	0.642976	0.923263
hsa-miR-144	TGFBR3	753	682	0.936184	0.759704	0.897845
hsa-miR-144	HNRNPAB	753	16290	0.936184	0.759704	0.855643
hsa-miR-145	DDX6	754	7529	0.936184	0.915527	0.584266
hsa-miR-148b	ABLIM1	1007	3982	0.936184	0.75335	0.894875
hsa-miR-155	METTL7A	436	14484	0.936184	0.670258	0.913317
hsa-miR-15a	PPAP2B	383	17987	0.936184	0.728346	0.931551
hsa-miR-182	SYNGR2	341	7694	0.936184	0.876019	0.858889
hsa-miR-1827	PLA2G4A	626	4211	0.936184	0.0706589	0.890662
hsa-miR-183	UBE2Z	342	7284	0.936184	0.915941	0.654787
hsa-miR-183	C18orf25	342	8602	0.936184	0.915941	0.475756
hsa-miR-183	ARHGAP21	342	1008	0.936184	0.915941	0.80239
hsa-miR-183	MYO10	342	14788	0.936184	0.915941	0.554566
hsa-miR-183	KDELC2	342	14851	0.936184	0.915941	0.711079
hsa-miR-183	PRRC1	342	19345	0.936184	0.915941	0.550629
hsa-miR-183	WNT5A	342	13939	0.936184	0.915941	0.49558
hsa-miR-183	LAMA2	342	3855	0.936184	0.915941	0.786642
hsa-miR-183	ZNF675	342	5257	0.936184	0.915941	0.558503
hsa-miR-183	MEAF6	342	4569	0.936184	0.915941	0.600497
hsa-miR-183	SLC24A4	342	20394	0.936184	0.915941	0.742575
hsa-miR-1915	PLEKHM3	677	9084	0.936184	0.177649	0.917806
hsa-miR-195	BCL2L2	69	15081	0.936184	0.815513	0.831676
hsa-miR-200a	METTL7A	86	14484	0.936184	0.85509	0.913317
hsa-miR-200a	CKS2	86	14652	0.936184	0.85509	0.909863
hsa-miR-204	E2F2	242	2901	0.936184	0.880785	0.81503
hsa-miR-204	ADCYAP1R1	242	20156	0.936184	0.880785	0.860685
hsa-miR-204	ZCCHC24	242	2428	0.936184	0.880785	0.810333
hsa-miR-21	MTAP	455	5175	0.936184	0.928374	0.613275
hsa-miR-21	DTX3L	455	7634	0.936184	0.928374	0.629507
hsa-miR-21	FUBP1	455	10221	0.936184	0.928374	0.500138
hsa-miR-21	TTC33	455	17555	0.936184	0.928374	0.796657
hsa-miR-21	SNX30	455	19347	0.936184	0.928374	0.505664
hsa-miR-21	USP47	455	16125	0.936184	0.928374	0.636069
hsa-miR-21	VPS26A	455	5097	0.936184	0.928374	0.498826
hsa-miR-21	WWP1	455	8028	0.936184	0.928374	0.638348
hsa-miR-21	ARRDC2	455	5562	0.936184	0.928374	0.615416
hsa-miR-21	FRS2	455	4679	0.936184	0.928374	0.535019
hsa-miR-21	IRS4	455	7017	0.936184	0.928374	0.817378
hsa-miR-21	TWSG1	455	10763	0.936184	0.928374	0.428167
hsa-miR-23a	PAFAH1B3	1004	8161	0.936184	0.51934	0.932518
hsa-miR-299	PALM2-AKAP2	286	16365	0.936184	0.759497	0.900124
hsa-miR-302b	ABLIM1	651	3982	0.936184	0.0667219	0.894875
hsa-miR-30e	LIFR	105	15419	0.936184	0.537643	0.93611
hsa-miR-32	TCF7L2	831	10264	0.936184	0.821868	0.876917
hsa-miR-330	TGFBR3	404	682	0.936184	0.490192	0.897845
hsa-miR-335	SCN3A	400	3755	0.936184	0.788783	0.886517
hsa-miR-335	ANXA1	400	12476	0.936184	0.788783	0.896464
hsa-miR-34c	CAV1	196	3272	0.936184	0.388451	0.925404
hsa-miR-3616	ARF1	1030	5376	0.936184	0.587167	0.910968
hsa-miR-367	ARF1	820	5376	0.936184	0.0616798	0.910968
hsa-miR-411	ATP1A2	88	227	0.936184	0.611687	0.888935
hsa-miR-4284	LRRTM2	411	52	0.936184	0.342105	0.918981
hsa-miR-455	CDC14B	1017	13636	0.936184	0.502003	0.943293
hsa-miR-486	UST	42	14479	0.936184	0.837063	0.806879
hsa-miR-496	ITM2A	311	16503	0.936184	0.485633	0.902542
hsa-miR-532	PLEKHM3	682	9084	0.936184	0.435626	0.917806
hsa-miR-654	HDGF	389	10657	0.936184	0.673021	0.885896
hsa-miR-663b	POC1A	117	4611	0.936184	0.0696229	0.923263
hsa-miR-890	ARF1	1019	5376	0.936184	0.062854	0.910968
hsa-miR-933	LRRTM2	205	52	0.936184	0.389349	0.918981
hsa-miR-96	TMEM189	982	3085	0.936184	0.899917	0.532739
hsa-miR-99a	NDE1	36	8025	0.936184	0.911452	0.705139
hsa-miR-99a	AGTPBP1	36	12197	0.936184	0.911452	0.667703
hsa-miR-100	CBX3	613	14616	0.935526	0.872496	0.865313
hsa-miR-10b	EXTL3	621	19948	0.935526	0.907584	0.664249
hsa-miR-10b	GBAS	621	3741	0.935526	0.907584	0.527006
hsa-miR-10b	EIF1	621	2798	0.935526	0.907584	0.629161
hsa-miR-10b	TCF19	621	14179	0.935526	0.907584	0.643045
hsa-miR-10b	YWHAE	621	8373	0.935526	0.907584	0.621357
hsa-miR-10b	SLC11A2	621	17044	0.935526	0.907584	0.548695
hsa-miR-10b	TTYH3	621	17813	0.935526	0.907584	0.819312
hsa-miR-10b	CARD8	621	7242	0.935526	0.907584	0.78975
hsa-miR-1247	MTMR10	295	1001	0.935526	0.772137	0.870839
hsa-miR-1247	PPAP2B	295	17987	0.935526	0.772137	0.931551
hsa-miR-1277	SSPN	488	11454	0.935526	0.636414	0.901575
hsa-miR-1297	ARF1	641	5376	0.935526	0.0616798	0.910968
hsa-miR-139	C14orf180	802	13012	0.935526	0.948404	0.831538
hsa-miR-140	DST	757	11734	0.935526	0.780495	0.918497
hsa-miR-145	MYC	754	13824	0.935526	0.915527	0.695262
hsa-miR-145	POU5F1	754	13697	0.935526	0.915527	0.710941
hsa-miR-145	PAK4	754	12660	0.935526	0.915527	0.770065
hsa-miR-145	MAP2K6	754	20151	0.935526	0.915527	0.734908
hsa-miR-145	CFTR	754	8809	0.935526	0.915527	0.707211
hsa-miR-145	IGFBP5	754	420	0.935526	0.915527	0.589308
hsa-miR-1468	DST	766	11734	0.935526	0.747479	0.918497
hsa-miR-152	FGF2	435	17768	0.935526	0.45248	0.903923
hsa-miR-182	TOR1B	341	13838	0.935526	0.876019	0.647327
hsa-miR-183	GNB2L1	342	10045	0.935526	0.915941	0.490883
hsa-miR-183	RALGDS	342	18563	0.935526	0.915941	0.59214
hsa-miR-183	DKK3	342	19574	0.935526	0.915941	0.788852
hsa-miR-183	SYNJ2BP	342	2834	0.935526	0.915941	0.656859
hsa-miR-183	SFXN1	342	9162	0.935526	0.915941	0.789059
hsa-miR-183	HNRNPC	342	15267	0.935526	0.915941	0.793618
hsa-miR-183	GABRB1	342	20118	0.935526	0.915941	0.686904
hsa-miR-183	RAB5C	342	13220	0.935526	0.915941	0.565617
hsa-miR-183	HSPA13	342	17940	0.935526	0.915941	0.607266
hsa-miR-183	PHACTR2	342	18368	0.935526	0.915941	0.749965
hsa-miR-183	TFDP2	342	7635	0.935526	0.915941	0.499724
hsa-miR-183	HPSE	342	19644	0.935526	0.915941	0.533983
hsa-miR-183	PGM2L1	342	13966	0.935526	0.915941	0.55947
hsa-miR-195	CLIP4	69	5458	0.935526	0.815513	0.86628
hsa-miR-195	HNRNPA2B1	69	8689	0.935526	0.815513	0.864415
hsa-miR-195	RAB11FIP2	69	11647	0.935526	0.815513	0.855919
hsa-miR-200b	FOXC1	83	4714	0.935526	0.81427	0.811369
hsa-miR-204	HACL1	242	15477	0.935526	0.880785	0.64712
hsa-miR-204	EPHA4	242	8898	0.935526	0.880785	0.819312
hsa-miR-208a	CAV1	916	3272	0.935526	0.568172	0.925404
hsa-miR-21	HIPK3	455	15454	0.935526	0.928374	0.757701
hsa-miR-21	SMAD7	455	169	0.935526	0.928374	0.38555
hsa-miR-21	KIAA1715	455	20260	0.935526	0.928374	0.49924
hsa-miR-21	CDK19	455	1592	0.935526	0.928374	0.534121
hsa-miR-21	TMEM2	455	8307	0.935526	0.928374	0.505387
hsa-miR-21	MYO9A	455	18530	0.935526	0.928374	0.799005
hsa-miR-21	JPH1	455	7780	0.935526	0.928374	0.519616
hsa-miR-21	DDX3X	455	13737	0.935526	0.928374	0.811369
hsa-miR-21	SLC5A3	455	15635	0.935526	0.928374	0.596422
hsa-miR-21	AKAP9	455	1393	0.935526	0.928374	0.444882
hsa-miR-21	ITGB8	455	9350	0.935526	0.928374	0.679445
hsa-miR-21	TRIM14	455	15690	0.935526	0.928374	0.628333
hsa-miR-26b	CDC14B	652	13636	0.935526	0.635032	0.943293
hsa-miR-27a	LIFR	897	15419	0.935526	0.488327	0.93611
hsa-miR-30c-1	CDC14B	494	13636	0.935526	0.464774	0.943293
hsa-miR-3679	TNS1	469	5627	0.935526	0.24147	0.923608
hsa-miR-375	HN1	537	866	0.935526	0.600566	0.900055
hsa-miR-377	MPL	539	16609	0.935526	0.74368	0.893148
hsa-miR-379	NUDT7	527	10761	0.935526	0.719298	0.844661
hsa-miR-3942	ITM2A	122	16503	0.935526	0.41677	0.902542
hsa-miR-491	ITIH5	974	19756	0.935526	0.597182	0.913248
hsa-miR-548c	ABLIM1	179	3982	0.935526	0.0616798	0.894875
hsa-miR-562	PPAP2B	867	17987	0.935526	0.0616798	0.931551
hsa-miR-582	TGFBR3	781	682	0.935526	0.530253	0.897845
hsa-miR-875	H2AFY	865	2368	0.935526	0.297002	0.937975
hsa-miR-96	KRAS	982	16396	0.935526	0.899917	0.568794
hsa-miR-96	EEF1A1	982	5426	0.935526	0.899917	0.690772
hsa-miR-96	GPR156	982	3988	0.935526	0.899917	0.687526
hsa-miR-98	PPAP2B	509	17987	0.935526	0.632615	0.931551
hsa-miR-99a	UBA2	36	7263	0.935526	0.911452	0.555533
hsa-let-7c	SBDS	951	576	0.934868	0.884307	0.847355
hsa-let-7c	ETNK2	951	5456	0.934868	0.884307	0.643735
hsa-let-7c	HIST1H2BD	951	7599	0.934868	0.884307	0.774969
hsa-let-7c	H2AFZ	951	2369	0.934868	0.884307	0.888521
hsa-miR-10a	POC1A	627	4611	0.934868	0.759428	0.923263
hsa-miR-10b	HHAT	621	6071	0.934868	0.907584	0.512225
hsa-miR-10b	DNAJC27	621	5912	0.934868	0.907584	0.814546
hsa-miR-10b	RAB15	621	4566	0.934868	0.907584	0.485495
hsa-miR-1254	CDC14B	30	13636	0.934868	0.708454	0.943293
hsa-miR-1292	CDC14B	636	13636	0.934868	0.695883	0.943293
hsa-miR-130a	MEOX2	497	6011	0.934868	0.668532	0.863724
hsa-miR-132	LIFR	797	15419	0.934868	0.422089	0.93611
hsa-miR-141	YAP1	758	3623	0.934868	0.889695	0.874776
hsa-miR-144	FGF2	753	17768	0.934868	0.759704	0.903923
hsa-miR-145	CDH2	754	18325	0.934868	0.915527	0.685039
hsa-miR-145	GOLM1	754	15278	0.934868	0.915527	0.698646
hsa-miR-145	TRIM23	754	5883	0.934868	0.915527	0.685108
hsa-miR-145	ZBTB25	754	8021	0.934868	0.915527	0.545379
hsa-miR-145	CCDC85C	754	8651	0.934868	0.915527	0.479693
hsa-miR-145	MYO1B	754	797	0.934868	0.915527	0.549109
hsa-miR-1468	CEP55	766	7046	0.934868	0.747479	0.901091
hsa-miR-182	ANO6	341	16746	0.934868	0.876019	0.888037
hsa-miR-182	MOCS3	341	16670	0.934868	0.876019	0.691808
hsa-miR-183	HNRNPL	342	9569	0.934868	0.915941	0.826081
hsa-miR-183	NUB1	342	10226	0.934868	0.915941	0.530598
hsa-miR-183	PPRC1	342	19987	0.934868	0.915941	0.692637
hsa-miR-183	MKL1	342	12388	0.934868	0.915941	0.579638
hsa-miR-183	KIF5C	342	16082	0.934868	0.915941	0.538541
hsa-miR-183	RPLP0	342	10800	0.934868	0.915941	0.461804
hsa-miR-183	PURA	342	8723	0.934868	0.915941	0.647258
hsa-miR-183	XKR7	342	15287	0.934868	0.915941	0.283257
hsa-miR-183	GFPT1	342	6634	0.934868	0.915941	0.514781
hsa-miR-195	HOXA3	69	743	0.934868	0.815513	0.848253
hsa-miR-200b	WASF3	83	3965	0.934868	0.81427	0.886932
hsa-miR-204	MEIS1	242	3354	0.934868	0.880785	0.740641
hsa-miR-204	ZNF48	242	5733	0.934868	0.880785	0.779458
hsa-miR-21	TM9SF3	455	4109	0.934868	0.928374	0.535295
hsa-miR-21	LIN7C	455	9695	0.934868	0.928374	0.457591
hsa-miR-21	NIPBL	455	8128	0.934868	0.928374	0.537367
hsa-miR-21	TGFB1	455	3051	0.934868	0.928374	0.663006
hsa-miR-21	RAB6C	455	13121	0.934868	0.928374	0.508288
hsa-miR-21	PPM1L	455	17308	0.934868	0.928374	0.717779
hsa-miR-21	PPFIA4	455	14378	0.934868	0.928374	0.456209
hsa-miR-21	GRPEL2	455	1148	0.934868	0.928374	0.473753
hsa-miR-21	NKTR	455	3237	0.934868	0.928374	0.68725
hsa-miR-21	SRPK2	455	15594	0.934868	0.928374	0.640558
hsa-miR-21	DCAF10	455	14044	0.934868	0.928374	0.609822
hsa-miR-21	RSF1	455	10585	0.934868	0.928374	0.563683
hsa-miR-21	AKT2	455	13804	0.934868	0.928374	0.635861
hsa-miR-21	FBXL18	455	673	0.934868	0.928374	0.529838
hsa-miR-216a	LIFR	197	15419	0.934868	0.51188	0.93611
hsa-miR-223	NECAB1	761	3761	0.934868	0.569208	0.897845
hsa-miR-297	NECAB1	288	3761	0.934868	0.0616798	0.897845
hsa-miR-29a	FOXN3	261	1304	0.934868	0.587719	0.898328
hsa-miR-301b	HOXA5	971	732	0.934868	0.661348	0.914836
hsa-miR-302e	ABLIM1	604	3982	0.934868	0.0616798	0.894875
hsa-miR-30b	TMTC1	103	7895	0.934868	0.53716	0.868007
hsa-miR-3140	CAV1	628	3272	0.934868	0.274347	0.925404
hsa-miR-335	BAI3	400	9670	0.934868	0.788783	0.873601
hsa-miR-342	HDGF	219	10657	0.934868	0.654648	0.885896
hsa-miR-3613	WASF3	1027	3965	0.934868	0.629852	0.886932
hsa-miR-3652	PLEKHM3	114	9084	0.934868	0.730349	0.917806
hsa-miR-3671	ITM2A	428	16503	0.934868	0.0616798	0.902542
hsa-miR-3928	NR3C1	588	3325	0.934868	0.450269	0.909932
hsa-miR-4279	POC1A	1002	4611	0.934868	0.0647189	0.923263
hsa-miR-4287	METTL7A	410	14484	0.934868	0.0616798	0.913317
hsa-miR-483	TBL2	45	15746	0.934868	0.784017	0.868697
hsa-miR-497	C10orf54	970	5625	0.934868	0.793825	0.787885
hsa-miR-584	CBX2	570	14617	0.934868	0.820763	0.611963
hsa-miR-877	RGS6	438	6094	0.934868	0.539854	0.852397
hsa-miR-96	FOXO3	982	11214	0.934868	0.899917	0.630474
hsa-miR-96	DDIT3	982	1021	0.934868	0.899917	0.467399
hsa-miR-96	MAP3K3	982	17338	0.934868	0.899917	0.794999
hsa-miR-96	NUTF2	982	13189	0.934868	0.899917	0.592831
hsa-miR-98	RASSF9	509	6294	0.934868	0.632615	0.895358
hsa-miR-99a	SRPK1	36	11627	0.934868	0.911452	0.633306
hsa-let-7c	ANKRD46	951	18686	0.934211	0.884307	0.587167
hsa-let-7e	SPTBN1	956	2238	0.934211	0.48066	0.916149
hsa-miR-10b	MAPRE1	621	18680	0.934211	0.907584	0.487015
hsa-miR-10b	RTKN2	621	521	0.934211	0.907584	0.805636
hsa-miR-10b	AP3M1	621	18136	0.934211	0.907584	0.504421
hsa-miR-10b	PPP3CB	621	1654	0.934211	0.907584	0.660381
hsa-miR-10b	GLOD4	621	17776	0.934211	0.907584	0.578395
hsa-miR-10b	ONECUT3	621	16530	0.934211	0.907584	0.0659621
hsa-miR-10b	C7orf33	621	2406	0.934211	0.907584	0.257909
hsa-miR-1193	POC1A	908	4611	0.934211	0.822627	0.923263
hsa-miR-1229	STAT5B	208	12768	0.934211	0.456555	0.914698
hsa-miR-1252	LIFR	31	15419	0.934211	0.13821	0.93611
hsa-miR-130b	KLF11	498	2242	0.934211	0.670051	0.875328
hsa-miR-135b	IBSP	989	12793	0.934211	0.531565	0.895358
hsa-miR-139	HIST1H2AH	802	16596	0.934211	0.948404	0.51112
hsa-miR-140	PSAT1	757	19442	0.934211	0.780495	0.791684
hsa-miR-145	LYPLA2	754	18971	0.934211	0.915527	0.793756
hsa-miR-145	EPAS1	754	17137	0.934211	0.915527	0.885274
hsa-miR-145	CDK6	754	7029	0.934211	0.915527	0.686144
hsa-miR-145	ROCK1	754	8404	0.934211	0.915527	0.622047
hsa-miR-145	BTG1	754	6934	0.934211	0.915527	0.612585
hsa-miR-145	ZFAND3	754	5904	0.934211	0.915527	0.633168
hsa-miR-145	C1orf27	754	11705	0.934211	0.915527	0.624119
hsa-miR-183	RCN2	342	2978	0.934211	0.915941	0.596629
hsa-miR-183	AAMP	342	1844	0.934211	0.915941	0.576392
hsa-miR-183	MASTL	342	19619	0.934211	0.915941	0.582332
hsa-miR-183	POLH	342	11681	0.934211	0.915941	0.478243
hsa-miR-183	MTF2	342	17855	0.934211	0.915941	0.409794
hsa-miR-183	PTPN11	342	687	0.934211	0.915941	0.704034
hsa-miR-183	COQ10B	342	17590	0.934211	0.915941	0.403302
hsa-miR-183	ATP10D	342	7084	0.934211	0.915941	0.693673
hsa-miR-183	SIN3B	342	3455	0.934211	0.915941	0.537781
hsa-miR-183	LATS2	342	3859	0.934211	0.915941	0.818552
hsa-miR-183	HNRNPR	342	9527	0.934211	0.915941	0.58696
hsa-miR-183	TARDBP	342	12902	0.934211	0.915941	0.520238
hsa-miR-185	CORO2B	346	20038	0.934211	0.780149	0.899503
hsa-miR-186	KIF2C	343	19387	0.934211	0.525832	0.89674
hsa-miR-19a	HOXA5	27	732	0.934211	0.528733	0.914836
hsa-miR-21	CDC25A	455	11405	0.934211	0.928374	0.770272
hsa-miR-21	PTEN	455	2670	0.934211	0.928374	0.720749
hsa-miR-21	DDHD2	455	977	0.934211	0.928374	0.646084
hsa-miR-21	AHSA2	455	11725	0.934211	0.928374	0.508219
hsa-miR-21	ARMCX3	455	10216	0.934211	0.928374	0.563752
hsa-miR-21	ZNF207	455	1577	0.934211	0.928374	0.519754
hsa-miR-21	OLR1	455	952	0.934211	0.928374	0.752245
hsa-miR-21	BCL7A	455	9889	0.934211	0.928374	0.459801
hsa-miR-21	SOX4	455	19839	0.934211	0.928374	0.602569
hsa-miR-23b	HDGF	1005	10657	0.934211	0.54904	0.885896
hsa-miR-23b	POC1A	1005	4611	0.934211	0.54904	0.923263
hsa-miR-27b	LIFR	898	15419	0.934211	0.404338	0.93611
hsa-miR-296	SSPN	287	11454	0.934211	0.700718	0.901575
hsa-miR-3162	PPAP2B	157	17987	0.934211	0.259704	0.931551
hsa-miR-3182	ARF1	783	5376	0.934211	0.062854	0.910968
hsa-miR-331	NACC1	403	7520	0.934211	0.56168	0.903232
hsa-miR-335	PGM5	400	12654	0.934211	0.788783	0.896671
hsa-miR-335	GJB2	400	11873	0.934211	0.788783	0.875121
hsa-miR-34a	ABLIM1	194	3982	0.934211	0.412143	0.894875
hsa-miR-3607	FGF2	233	17768	0.934211	0.585026	0.903923
hsa-miR-3613	GABARAPL1	1027	9631	0.934211	0.629852	0.891007
hsa-miR-3658	LIFR	903	15419	0.934211	0.215361	0.93611
hsa-miR-3671	FGF2	428	17768	0.934211	0.0616798	0.903923
hsa-miR-3682	METTL7A	573	14484	0.934211	0.550076	0.913317
hsa-miR-369	TGFBR3	818	682	0.934211	0.513192	0.897845
hsa-miR-421	NR3C1	366	3325	0.934211	0.568449	0.909932
hsa-miR-486	GFER	42	12032	0.934211	0.837063	0.791891
hsa-miR-520g	CAV1	64	3272	0.934211	0.746719	0.925404
hsa-miR-548s	TTC28	442	1843	0.934211	0.587443	0.922227
hsa-miR-600	HLF	1046	157	0.934211	0.2912	0.909725
hsa-miR-608	TPM3	169	16702	0.934211	0.0616798	0.922089
hsa-miR-615	ABLIM1	18	3982	0.934211	0.518027	0.894875
hsa-miR-617	NECAB1	707	3761	0.934211	0.294516	0.897845
hsa-miR-96	CDON	982	5575	0.934211	0.899917	0.627366
hsa-miR-96	RLF	982	1405	0.934211	0.899917	0.676682
hsa-miR-96	KDELR1	982	19049	0.934211	0.899917	0.756596
hsa-miR-96	SLC6A6	982	18636	0.934211	0.899917	0.549385
hsa-miR-99a	GLUD1	36	15292	0.934211	0.911452	0.601464
hsa-let-7c	AMOTL1	951	17224	0.933553	0.884307	0.853018
hsa-let-7i	RRM2	958	8984	0.933553	0.628885	0.899157
hsa-miR-10b	LEMD3	621	2622	0.933553	0.907584	0.615762
hsa-miR-10b	NEK7	621	2304	0.933553	0.907584	0.771792
hsa-miR-10b	CSGALNACT1	621	16806	0.933553	0.907584	0.717641
hsa-miR-1252	HIF3A	31	2	0.933553	0.13821	0.923194
hsa-miR-134	STAT5B	800	12768	0.933553	0.559124	0.914698
hsa-miR-140	SNTB2	757	8659	0.933553	0.780495	0.840931
hsa-miR-141	WASF3	758	3965	0.933553	0.889695	0.886932
hsa-miR-145	ACTB	754	8176	0.933553	0.915527	0.551388
hsa-miR-145	NR1D2	754	4651	0.933553	0.915527	0.807708
hsa-miR-145	RPS6KB1	754	15877	0.933553	0.915527	0.606575
hsa-miR-145	PRPF38A	754	14093	0.933553	0.915527	0.656306
hsa-miR-15a	EZH1	383	18549	0.933553	0.728346	0.911935
hsa-miR-17	CAV1	151	3272	0.933553	0.577842	0.925404
hsa-miR-183	ITGB1	342	9342	0.933553	0.915941	0.654718
hsa-miR-183	SERTAD2	342	6109	0.933553	0.915941	0.560229
hsa-miR-183	GLUL	342	20309	0.933553	0.915941	0.585302
hsa-miR-183	BCL11B	342	19212	0.933553	0.915941	0.526385
hsa-miR-183	TRIM28	342	5873	0.933553	0.915941	0.759635
hsa-miR-183	RC3H2	342	3157	0.933553	0.915941	0.554289
hsa-miR-183	GPR137B	342	11710	0.933553	0.915941	0.604849
hsa-miR-183	XYLB	342	17868	0.933553	0.915941	0.462149
hsa-miR-183	ANKRD36	342	6655	0.933553	0.915941	0.603813
hsa-miR-183	TRIM17	342	14076	0.933553	0.915941	0.558364
hsa-miR-1910	CCNB1	674	13483	0.933553	0.387277	0.897776
hsa-miR-193b	SPTBN1	128	2238	0.933553	0.449717	0.916149
hsa-miR-204	ANGPTL2	242	12946	0.933553	0.880785	0.838997
hsa-miR-20a	CAV1	742	3272	0.933553	0.542547	0.925404
hsa-miR-21	TPRG1L	455	16169	0.933553	0.928374	0.704172
hsa-miR-21	MKNK2	455	9849	0.933553	0.928374	0.518994
hsa-miR-21	PLEKHA1	455	9661	0.933553	0.928374	0.549731
hsa-miR-21	DDX46	455	2669	0.933553	0.928374	0.444813
hsa-miR-21	TET1	455	13454	0.933553	0.928374	0.648847
hsa-miR-21	ZNF217	455	7543	0.933553	0.928374	0.496477
hsa-miR-21	PER3	455	1746	0.933553	0.928374	0.813372
hsa-miR-21	SUV420H1	455	14587	0.933553	0.928374	0.540061
hsa-miR-21	CXCL10	455	6528	0.933553	0.928374	0.784362
hsa-miR-21	RNF111	455	200	0.933553	0.928374	0.576392
hsa-miR-21	RNF103	455	2422	0.933553	0.928374	0.590827
hsa-miR-21	RNF6	455	2374	0.933553	0.928374	0.620182
hsa-miR-21	SF1	455	514	0.933553	0.928374	0.473753
hsa-miR-21	TRIM44	455	3740	0.933553	0.928374	0.547382
hsa-miR-2117	ITIH5	142	19756	0.933553	0.403232	0.913248
hsa-miR-2861	CCDC64	161	12604	0.933553	0.612308	0.91007
hsa-miR-3124	SIK2	57	17488	0.933553	0.288023	0.915872
hsa-miR-335	SFRP1	400	11185	0.933553	0.788783	0.835613
hsa-miR-335	FGD4	400	18499	0.933553	0.788783	0.885758
hsa-miR-342	PLA2G4A	219	4211	0.933553	0.654648	0.890662
hsa-miR-3609	CAV1	236	3272	0.933553	0.354054	0.925404
hsa-miR-3919	CDC14B	734	13636	0.933553	0.485772	0.943293
hsa-miR-3941	HLF	121	157	0.933553	0.513331	0.909725
hsa-miR-424	PPAP2B	370	17987	0.933553	0.666529	0.931551
hsa-miR-4279	PPAP2B	1002	17987	0.933553	0.0647189	0.931551
hsa-miR-4297	TPM3	187	16702	0.933553	0.0616798	0.922089
hsa-miR-432	ARID5B	1043	18182	0.933553	0.726274	0.906479
hsa-miR-485	TMTC1	43	7895	0.933553	0.611756	0.868007
hsa-miR-486	ARHGAP5	42	5927	0.933553	0.837063	0.767026
hsa-miR-490	CDC14B	972	13636	0.933553	0.585026	0.943293
hsa-miR-497	TMEM100	970	11463	0.933553	0.793825	0.853226
hsa-miR-497	TPM3	970	16702	0.933553	0.793825	0.922089
hsa-miR-500a	DST	481	11734	0.933553	0.422641	0.918497
hsa-miR-520h	CAV1	66	3272	0.933553	0.807501	0.925404
hsa-miR-548c	FGF2	179	17768	0.933553	0.0616798	0.903923
hsa-miR-548c	CLIP4	179	5458	0.933553	0.0616798	0.86628
hsa-miR-592	NMNAT2	670	2161	0.933553	0.857577	0.812543
hsa-miR-646	KANK1	920	16680	0.933553	0.0616798	0.901437
hsa-miR-646	BTNL9	920	18790	0.933553	0.0616798	0.908758
hsa-miR-654	FXYD1	389	16347	0.933553	0.673021	0.901437
hsa-miR-665	TMTC1	348	7895	0.933553	0.771101	0.868007
hsa-miR-93	EZH1	77	18549	0.933553	0.709836	0.911935
hsa-miR-96	ATXN1	982	13037	0.933553	0.899917	0.560782
hsa-miR-96	GATAD1	982	7612	0.933553	0.899917	0.588479
hsa-miR-98	MPL	509	16609	0.933553	0.632615	0.893148
hsa-miR-99a	SKI	36	13582	0.933553	0.911452	0.789059
hsa-let-7c	CRY2	951	1270	0.932895	0.884307	0.871046
hsa-let-7c	DNMT1	951	16034	0.932895	0.884307	0.744025
hsa-let-7c	DVL3	951	9642	0.932895	0.884307	0.667979
hsa-miR-100	SAP30L	613	11998	0.932895	0.872496	0.793065
hsa-miR-10b	ZNF318	621	11533	0.932895	0.907584	0.476861
hsa-miR-10b	LMF2	621	4888	0.932895	0.907584	0.535778
hsa-miR-10b	ZMYND11	621	4832	0.932895	0.907584	0.580674
hsa-miR-10b	DVL3	621	9642	0.932895	0.907584	0.667979
hsa-miR-10b	ZBTB10	621	4436	0.932895	0.907584	0.623429
hsa-miR-10b	ATP1B4	621	9425	0.932895	0.907584	0.847147
hsa-miR-10b	HHIP	621	4005	0.932895	0.907584	0.666321
hsa-miR-10b	TMEM127	621	396	0.932895	0.907584	0.536331
hsa-miR-10b	NOTCH2	621	4573	0.932895	0.907584	0.62405
hsa-miR-1207	PLA2G4A	174	4211	0.932895	0.0616798	0.890662
hsa-miR-128-1	CCDC64	829	12604	0.932895	0.737671	0.91007
hsa-miR-143	LRRC2	756	8462	0.932895	0.749689	0.914491
hsa-miR-144	NACC1	753	7520	0.932895	0.759704	0.903232
hsa-miR-145	CDK4	754	7027	0.932895	0.915527	0.749965
hsa-miR-145	THSD7A	754	12387	0.932895	0.915527	0.723028
hsa-miR-145	AKAP2	754	1387	0.932895	0.915527	0.88555
hsa-miR-1468	CFL2	766	20498	0.932895	0.747479	0.910623
hsa-miR-148b	NR3C2	1007	6842	0.932895	0.75335	0.919878
hsa-miR-182	KCNJ10	341	9006	0.932895	0.876019	0.69022
hsa-miR-183	C10orf2	342	13676	0.932895	0.915941	0.668877
hsa-miR-183	USP22	342	7240	0.932895	0.915941	0.623843
hsa-miR-183	ARHGEF5	342	18313	0.932895	0.915941	0.695952
hsa-miR-183	INSIG1	342	14235	0.932895	0.915941	0.502556
hsa-miR-183	C5orf24	342	7728	0.932895	0.915941	0.552079
hsa-miR-183	CHST15	342	8398	0.932895	0.915941	0.562509
hsa-miR-183	ARL4D	342	14544	0.932895	0.915941	0.526178
hsa-miR-183	ADAMTS9	342	7299	0.932895	0.915941	0.797071
hsa-miR-183	USMG5	342	9219	0.932895	0.915941	0.611687
hsa-miR-183	TMED4	342	15251	0.932895	0.915941	0.579431
hsa-miR-1915	CAV2	677	3269	0.932895	0.177649	0.924092
hsa-miR-204	PLCXD3	242	3879	0.932895	0.880785	0.830985
hsa-miR-21	WIBG	455	5831	0.932895	0.928374	0.775038
hsa-miR-21	IL1B	455	12382	0.932895	0.928374	0.603882
hsa-miR-21	C2orf43	455	5195	0.932895	0.928374	0.46878
hsa-miR-21	RAB22A	455	17496	0.932895	0.928374	0.511742
hsa-miR-21	DMTF1	455	4629	0.932895	0.928374	0.515679
hsa-miR-21	PIK3C2A	455	5059	0.932895	0.928374	0.655615
hsa-miR-21	ETNK1	455	5457	0.932895	0.928374	0.415113
hsa-miR-21	ZNF292	455	971	0.932895	0.928374	0.619906
hsa-miR-21	WNK1	455	15767	0.932895	0.928374	0.437491
hsa-miR-21	UGGT1	455	18851	0.932895	0.928374	0.578257
hsa-miR-21	CEP152	455	10247	0.932895	0.928374	0.572524
hsa-miR-21	ZCCHC3	455	1185	0.932895	0.928374	0.463186
hsa-miR-21	EIF1AX	455	1002	0.932895	0.928374	0.527628
hsa-miR-21	SECISBP2L	455	524	0.932895	0.928374	0.772275
hsa-miR-2116	PLEKHM3	141	9084	0.932895	0.532256	0.917806
hsa-miR-212	LIFR	564	15419	0.932895	0.421674	0.93611
hsa-miR-2276	CDC14B	423	13636	0.932895	0.379818	0.943293
hsa-miR-2355	NR3C1	1034	3325	0.932895	0.409794	0.909932
hsa-miR-23b	CDCA8	1005	10575	0.932895	0.54904	0.903094
hsa-miR-30b	MAZ	103	5266	0.932895	0.53716	0.913593
hsa-miR-339	METTL7A	397	14484	0.932895	0.464567	0.913317
hsa-miR-3611	CDC14B	1025	13636	0.932895	0.270756	0.943293
hsa-miR-367	FGF2	820	17768	0.932895	0.0616798	0.903923
hsa-miR-3672	PLEKHM3	425	9084	0.932895	0.0616798	0.917806
hsa-miR-3692	LIFR	252	15419	0.932895	0.601879	0.93611
hsa-miR-411	ITM2A	88	16503	0.932895	0.611687	0.902542
hsa-miR-4273	ARF1	994	5376	0.932895	0.0616798	0.910968
hsa-miR-4284	POC1A	411	4611	0.932895	0.342105	0.923263
hsa-miR-431	PLEKHM3	900	9084	0.932895	0.663973	0.917806
hsa-miR-448	ARF1	718	5376	0.932895	0.0739052	0.910968
hsa-miR-500a	ITPRIPL1	481	18857	0.932895	0.422641	0.906133
hsa-miR-520a	ABLIM1	59	3982	0.932895	0.617696	0.894875
hsa-miR-548j	CDC14B	97	13636	0.932895	0.507943	0.943293
hsa-miR-567	NECAB1	884	3761	0.932895	0.071695	0.897845
hsa-miR-661	CCDC64	612	12604	0.932895	0.0629921	0.91007
hsa-miR-766	CCDC64	785	12604	0.932895	0.461735	0.91007
hsa-miR-939	POC1A	202	4611	0.932895	0.502763	0.923263
hsa-miR-940	CFL2	512	20498	0.932895	0.612239	0.910623
hsa-miR-96	RAB5B	982	17569	0.932895	0.899917	0.490745
hsa-miR-96	TBPL1	982	15889	0.932895	0.899917	0.611479
hsa-miR-96	RPS23	982	20467	0.932895	0.899917	0.502279
hsa-miR-99a	DNAJA3	36	680	0.932895	0.911452	0.819588
hsa-miR-100	HMGN1	613	4010	0.932237	0.872496	0.768407
hsa-miR-10b	DIAPH2	621	2854	0.932237	0.907584	0.736911
hsa-miR-10b	AASDH	621	1615	0.932237	0.907584	0.633168
hsa-miR-10b	TPM1	621	13353	0.932237	0.907584	0.611134
hsa-miR-10b	IKZF2	621	20391	0.932237	0.907584	0.439494
hsa-miR-10b	GRK6	621	11105	0.932237	0.907584	0.639453
hsa-miR-10b	SON	621	15025	0.932237	0.907584	0.549662
hsa-miR-10b	S1PR2	621	438	0.932237	0.907584	0.525556
hsa-miR-10b	SYNPO	621	12868	0.932237	0.907584	0.83506
hsa-miR-10b	CHDH	621	6659	0.932237	0.907584	0.49551
hsa-miR-10b	TMEM170A	621	19599	0.932237	0.907584	0.706244
hsa-miR-125a	CD34	65	16011	0.932237	0.504144	0.888106
hsa-miR-125a	LIFR	65	15419	0.932237	0.504144	0.93611
hsa-miR-1301	SEMA6A	680	17248	0.932237	0.692361	0.827324
hsa-miR-141	KLF11	758	2242	0.932237	0.889695	0.875328
hsa-miR-141	PSMC2	758	11884	0.932237	0.889695	0.713082
hsa-miR-142	HOXA7	755	7023	0.932237	0.626122	0.900746
hsa-miR-145	SOX2	754	19833	0.932237	0.915527	0.380439
hsa-miR-145	VEGFA	754	18099	0.932237	0.915527	0.535986
hsa-miR-145	CDC5L	754	572	0.932237	0.915527	0.523691
hsa-miR-145	RAB3IP	754	11629	0.932237	0.915527	0.561611
hsa-miR-145	STK38	754	7407	0.932237	0.915527	0.520376
hsa-miR-15b	EZH1	385	18549	0.932237	0.836925	0.911935
hsa-miR-182	APITD1	341	4071	0.932237	0.876019	0.775176
hsa-miR-182	EBNA1BP2	341	14972	0.932237	0.876019	0.792582
hsa-miR-183	PDCD4	342	5071	0.932237	0.915941	0.445227
hsa-miR-183	PPP3R1	342	14801	0.932237	0.915941	0.492264
hsa-miR-183	HSPA1B	342	4796	0.932237	0.915941	0.632132
hsa-miR-183	GLO1	342	4139	0.932237	0.915941	0.682207
hsa-miR-183	ZBTB34	342	3715	0.932237	0.915941	0.721439
hsa-miR-183	PSMD13	342	5348	0.932237	0.915941	0.643459
hsa-miR-183	HINT1	342	2780	0.932237	0.915941	0.571488
hsa-miR-183	CS	342	20299	0.932237	0.915941	0.76447
hsa-miR-183	THOC2	342	9228	0.932237	0.915941	0.46581
hsa-miR-183	PPP2R4	342	19688	0.932237	0.915941	0.80163
hsa-miR-183	N4BP2	342	4128	0.932237	0.915941	0.513262
hsa-miR-183	GNG5	342	4312	0.932237	0.915941	0.729521
hsa-miR-183	DEFB107A	342	18258	0.932237	0.915941	0.06389
hsa-miR-183	KRAS	342	16396	0.932237	0.915941	0.568794
hsa-miR-183	GP2	342	19940	0.932237	0.915941	0.561265
hsa-miR-1910	TPM3	674	16702	0.932237	0.387277	0.922089
hsa-miR-1914	STAT5B	678	12768	0.932237	0.330916	0.914698
hsa-miR-193a	TCF7L2	129	10264	0.932237	0.73325	0.876917
hsa-miR-195	LUZP1	69	8252	0.932237	0.815513	0.814546
hsa-miR-195	TBRG1	69	17325	0.932237	0.815513	0.844868
hsa-miR-195	DOCK11	69	14928	0.932237	0.815513	0.867799
hsa-miR-200c	TCF7L2	492	10264	0.932237	0.794654	0.876917
hsa-miR-200c	POLR3K	492	16025	0.932237	0.794654	0.902818
hsa-miR-204	SOD2	242	19015	0.932237	0.880785	0.687042
hsa-miR-204	ATF6B	242	10922	0.932237	0.880785	0.661072
hsa-miR-204	STRBP	242	18030	0.932237	0.880785	0.788921
hsa-miR-21	BTG2	455	1165	0.932237	0.928374	0.457522
hsa-miR-21	ANKRD46	455	18686	0.932237	0.928374	0.587167
hsa-miR-21	ICAM1	455	14948	0.932237	0.928374	0.450131
hsa-miR-21	EDIL3	455	5352	0.932237	0.928374	0.561611
hsa-miR-21	KLHL24	455	14266	0.932237	0.928374	0.704724
hsa-miR-21	GNAQ	455	14648	0.932237	0.928374	0.711493
hsa-miR-21	ATRX	455	15	0.932237	0.928374	0.621771
hsa-miR-21	ZBTB20	455	13570	0.932237	0.928374	0.80757
hsa-miR-21	MGA	455	3072	0.932237	0.928374	0.593314
hsa-miR-21	PHACTR2	455	18368	0.932237	0.928374	0.749965
hsa-miR-21	SAR1A	455	1334	0.932237	0.928374	0.730971
hsa-miR-21	CLU	455	17208	0.932237	0.928374	0.612792
hsa-miR-21	EPM2AIP1	455	571	0.932237	0.928374	0.582746
hsa-miR-21	FBXL13	455	109	0.932237	0.928374	0.491573
hsa-miR-21	FUT2	455	8092	0.932237	0.928374	0.568656
hsa-miR-210	HOXA3	565	743	0.932237	0.688493	0.848253
hsa-miR-23a	TPM3	1004	16702	0.932237	0.51934	0.922089
hsa-miR-26b	JAM2	652	6553	0.932237	0.635032	0.894599
hsa-miR-301b	CFL2	971	20498	0.932237	0.661348	0.910623
hsa-miR-302b	NFIB	651	20509	0.932237	0.0667219	0.858268
hsa-miR-3165	RASSF9	156	6294	0.932237	0.099254	0.895358
[truncated: 153,045 more rows]

## Sheet: mRNA0.8 miRNA0.8 MTIs0.9
hsa-miR-140	CDCA4
hsa-miR-200c	FN1
hsa-miR-497	C10orf54
hsa-miR-140	PSAT1
hsa-miR-10a	B3GNT5
hsa-miR-335	ZDHHC15
hsa-miR-452	SMAD4
hsa-miR-190b	MKL2
hsa-miR-140	ZCCHC2
hsa-miR-10a	TRIM2
hsa-miR-130a	TRIM59
hsa-miR-140	ZNF426
hsa-miR-200c	OSR1
hsa-miR-140	DNAJC9
hsa-miR-140	SOLH
hsa-miR-140	DDA1
hsa-miR-335	TRIM2
hsa-miR-10a	ACVR2A
hsa-miR-1247	DSN1
hsa-miR-210	MGRN1
hsa-miR-497	SKI
hsa-miR-193a	RGMA
hsa-miR-335	SLC2A12
hsa-miR-497	UBE2Q1
hsa-miR-452	C20orf24
hsa-miR-140	ARIH1
hsa-miR-200c	RND3
hsa-miR-335	SORBS2
hsa-miR-1247	SSBP2
hsa-miR-190b	FAM13B
hsa-miR-335	RCAN1
hsa-miR-98	CHST3
hsa-miR-335	MAP2
hsa-miR-140	CORO7
hsa-miR-1468	RAN
hsa-miR-210	LDHB
hsa-miR-335	MPPED2
hsa-miR-335	ITPR1
hsa-miR-497	CCND2
hsa-miR-140	CSK
hsa-miR-140	TUBA1B
hsa-miR-1468	STRBP
hsa-miR-335	SYNGR3
hsa-miR-335	MXI1
hsa-miR-335	BACH2
hsa-miR-10a	ZNF502
hsa-miR-10a	FAHD1
hsa-miR-1247	BPNT1
hsa-miR-148b	CTHRC1
hsa-miR-200c	UBE2I
hsa-miR-335	WIF1
hsa-miR-335	ETV5
hsa-miR-28	SFXN1
hsa-miR-335	NTF3
hsa-miR-590	SLC24A2
hsa-miR-10a	CCNG1
hsa-miR-130a	CDCA4
hsa-miR-148b	MATN3
hsa-miR-200c	TCF7L1
hsa-miR-28	SLC7A5
hsa-miR-335	NOVA1
hsa-miR-340	SLC24A2
hsa-miR-301b	SMOC1
hsa-miR-1247	CDNF
hsa-miR-335	SYT1
hsa-miR-335	KIFC2
hsa-miR-140	TBC1D15
hsa-miR-200c	NLGN4X
hsa-miR-335	ALDOC
hsa-miR-335	ATL1
hsa-miR-140	PAX6
hsa-miR-301b	RRAGD
hsa-miR-335	GFAP
hsa-miR-454	ALDOC
hsa-miR-93	ESR2
hsa-miR-1247	CYBRD1
hsa-miR-335	SATB1
hsa-miR-452	IRS1
hsa-miR-98	BCL9
hsa-miR-130b	SMOC1
hsa-miR-200c	NRBP1
hsa-miR-301b	PNRC1
hsa-miR-335	GABRP
hsa-miR-335	BNC1
hsa-miR-335	GCNT4
hsa-miR-10a	MARS
hsa-miR-190b	ZNF608
hsa-miR-200c	CDH11
hsa-miR-200c	SERPINH1
hsa-miR-335	PJA2
hsa-miR-335	BHLHE41
hsa-miR-130b	RRAGD
hsa-miR-140	PHACTR2
hsa-miR-140	PABPN1
hsa-miR-140	SLC7A5
hsa-miR-190b	IL6ST
hsa-miR-200c	LRP1B
hsa-miR-497	AKT3
hsa-miR-98	PNRC1
hsa-miR-1247	HOXD3
hsa-miR-224	SMAD4
hsa-miR-335	CTHRC1
hsa-miR-335	CXCL3
hsa-let-7i	HIST1H2BK
hsa-miR-10a	TLE3
hsa-miR-10a	HNRNPF
hsa-miR-28	SETD7
hsa-miR-335	MAL2
hsa-miR-378c	P4HB
hsa-miR-421	RAB26
hsa-miR-483	SOD2
hsa-miR-1301	CDCA4
hsa-miR-142	FIGN
hsa-miR-296	SPATS2
hsa-miR-30a	BCL9
hsa-miR-335	MFGE8
hsa-miR-497	TMEM133
hsa-miR-98	FIGN
hsa-miR-1247	SNRPD1
hsa-miR-140	RAB31
hsa-miR-140	ACER2
hsa-miR-140	BRAP
hsa-miR-144	HNRNPF
hsa-miR-1468	MCC
hsa-miR-200c	TCEB1
hsa-miR-335	CYP39A1
hsa-miR-452	ICA1L
hsa-miR-452	SEC24B
hsa-miR-497	HOXA10
hsa-miR-140	IL17REL
hsa-miR-1468	CCND2
hsa-miR-1468	PDRG1
hsa-miR-190b	RAB30
hsa-miR-340	TRIM59
hsa-miR-452	PRKX
hsa-miR-497	FAM69A
