# Supplementary material for: Discovering Cancer-Related miRNAs from miRNA-Target Interactions by Support Vector Machines
Source: Mol Ther Nucleic Acids. 2020 Jan 25;19:1423–33. doi: 10.1016/j.omtn.2020.01.019 (PMC7056629; doi:10.1016/j.omtn.2020.01.019)
Supplement: Table S3. Prediction Accuracy and Identified Signals Based on KIRC Data — Sheet1 in Table S3 records the predictive accuracy of 155,044 MTIs, 1,046 miRNAs and 20,530 mRNA based on the expression data of KIRC. Sheet2 represents 76 MTIs with ACC>0.9 in the miRNA-mRNA join space while the corresponding marginal ACC of both the miRNA are the mRNA are less than 0.8 in KIRC [file mmc3.xlsx]

## Sheet: MTIs accuracy
miRNA	mRNA			miRNA accuracy	mRNA accuracy	miRNA-mRNA accuracy
hsa-let-7a-2	CADM1	875	18497	0.610714	0.796429	0.825
hsa-let-7a-2	ARID1A	875	19650	0.610714	0.655357	0.723214
hsa-let-7a-2	IGF1R	875	11643	0.610714	0.682143	0.730357
hsa-let-7a-2	ZCCHC2	875	18917	0.610714	0.789286	0.757143
hsa-let-7a-2	SNRPB	875	2575	0.610714	0.75	0.810714
hsa-let-7a-2	APP	875	2379	0.610714	0.675	0.771429
hsa-let-7a-2	RBM27	875	8881	0.610714	0.691071	0.710714
hsa-let-7a-2	DLC1	875	10215	0.610714	0.573214	0.6875
hsa-let-7a-2	FNDC3A	875	17370	0.610714	0.7	0.733929
hsa-let-7a-2	KPNA2	875	6911	0.610714	0.632143	0.6625
hsa-let-7a-2	SCAMP1	875	15119	0.610714	0.691071	0.769643
hsa-let-7a-2	RAD23B	875	20380	0.610714	0.75	0.792857
hsa-let-7a-2	SMC3	875	13063	0.610714	0.583929	0.646429
hsa-let-7a-2	SMARCA5	875	14365	0.610714	0.676786	0.657143
hsa-let-7a-2	ANP32B	875	12875	0.610714	0.682143	0.705357
hsa-let-7a-2	POU2F1	875	19055	0.610714	0.557143	0.689286
hsa-let-7a-2	ZFYVE21	875	19492	0.610714	0.676786	0.766071
hsa-let-7a-2	MT2A	875	19514	0.610714	0.594643	0.628571
hsa-let-7a-2	HMGXB4	875	18889	0.610714	0.6125	0.632143
hsa-let-7a-2	HMGB2	875	11795	0.610714	0.655357	0.639286
hsa-let-7a-2	CCNB1	875	13483	0.610714	0.730357	0.7875
hsa-let-7a-2	LYRM2	875	13240	0.610714	0.873214	0.9
hsa-let-7a-2	TP53INP1	875	18793	0.610714	0.8125	0.807143
hsa-let-7a-2	GABRB3	875	20120	0.610714	0.7625	0.782143
hsa-let-7a-2	CES3	875	1937	0.610714	0.635714	0.694643
hsa-let-7a-2	MRPS21	875	3396	0.610714	0.660714	0.7125
hsa-let-7a-2	URM1	875	12733	0.610714	0.744643	0.742857
hsa-let-7a-2	PCGF3	875	9196	0.610714	0.855357	0.878571
hsa-let-7a-2	MANBAL	875	16550	0.610714	0.633929	0.708929
hsa-let-7a-2	HAT1	875	15605	0.610714	0.598214	0.703571
hsa-let-7a-2	FHL2	875	18840	0.610714	0.530357	0.6625
hsa-let-7a-2	CKS2	875	14652	0.610714	0.614286	0.646429
hsa-let-7a-2	CAD	875	8029	0.610714	0.657143	0.675
hsa-let-7a-2	ARL10	875	5432	0.610714	0.741071	0.791071
hsa-let-7a-2	AGPAT5	875	11197	0.610714	0.648214	0.719643
hsa-let-7a-2	RAB5C	875	13220	0.610714	0.885714	0.885714
hsa-let-7a-2	UBASH3B	875	8258	0.610714	0.589286	0.682143
hsa-let-7a-2	FAM127B	875	13983	0.610714	0.735714	0.714286
hsa-let-7a-2	SKIL	875	5810	0.610714	0.616071	0.708929
hsa-let-7a-2	MAP7	875	9949	0.610714	0.708929	0.746429
hsa-let-7a-2	HMGA2	875	15272	0.610714	0.658929	0.707143
hsa-let-7a-2	FBXL3	875	12205	0.610714	0.775	0.805357
hsa-let-7a-2	FKBP14	875	11606	0.610714	0.614286	0.660714
hsa-let-7a-2	CALM2	875	636	0.610714	0.675	0.766071
hsa-let-7a-2	TMPRSS12	875	6616	0.610714	0.732143	0.744643
hsa-let-7a-2	TOP1MT	875	14542	0.610714	0.741071	0.776786
hsa-let-7a-2	MYO10	875	14788	0.610714	0.846429	0.846429
hsa-let-7a-2	SCAMP2	875	15117	0.610714	0.5625	0.641071
hsa-let-7a-2	VEZF1	875	10743	0.610714	0.757143	0.792857
hsa-let-7a-2	PTP4A1	875	6162	0.610714	0.678571	0.726786
hsa-let-7a-2	NCL	875	1650	0.610714	0.558929	0.646429
hsa-let-7a-2	KLHL15	875	4461	0.610714	0.873214	0.85
hsa-let-7a-2	INCENP	875	6912	0.610714	0.6375	0.648214
hsa-let-7a-2	RPS3	875	2618	0.610714	0.8125	0.789286
hsa-let-7a-2	STARD8	875	11683	0.610714	0.642857	0.689286
hsa-let-7a-2	USMG5	875	9219	0.610714	0.589286	0.632143
hsa-let-7a-2	LMNB2	875	3384	0.610714	0.696429	0.760714
hsa-let-7a-2	CITED2	875	3800	0.610714	0.676786	0.703571
hsa-let-7a-2	ABI2	875	3229	0.610714	0.835714	0.858929
hsa-let-7a-2	C17orf58	875	9835	0.610714	0.646429	0.683929
hsa-let-7a-2	GPR141	875	3787	0.610714	0.776786	0.775
hsa-let-7a-2	TRA2B	875	8217	0.610714	0.596429	0.607143
hsa-let-7a-2	RBM23	875	11889	0.610714	0.9	0.898214
hsa-let-7a-2	DOCK7	875	8506	0.610714	0.635714	0.689286
hsa-let-7a-2	SEL1L3	875	15650	0.610714	0.892857	0.885714
hsa-let-7a-2	PIAS1	875	11241	0.610714	0.623214	0.691071
hsa-let-7a-2	NDUFS1	875	1870	0.610714	0.903571	0.903571
hsa-let-7a-2	C16orf52	875	1567	0.610714	0.648214	0.719643
hsa-let-7a-2	ACSM2B	875	13542	0.610714	0.685714	0.696429
hsa-let-7a-2	DENND5B	875	10141	0.610714	0.653571	0.65
hsa-let-7a-2	LHFP	875	2413	0.610714	0.721429	0.785714
hsa-let-7a-2	PTPRF	875	2543	0.610714	0.671429	0.705357
hsa-let-7a-2	JAG2	875	18239	0.610714	0.842857	0.833929
hsa-let-7a-2	RAB3IP	875	11629	0.610714	0.783929	0.785714
hsa-let-7a-2	KCNB1	875	14002	0.610714	0.610714	0.680357
hsa-let-7a-2	EPHX4	875	10793	0.610714	0.589286	0.6375
hsa-let-7a-2	GNAT1	875	6392	0.610714	0.528571	0.573214
hsa-let-7a-2	OLR1	875	952	0.610714	0.626786	0.703571
hsa-let-7a-2	ZMIZ1	875	17544	0.610714	0.619643	0.698214
hsa-let-7a-2	ZNF107	875	10123	0.610714	0.489286	0.623214
hsa-let-7a-2	ZNF117	875	2892	0.610714	0.616071	0.673214
hsa-let-7a-2	WAC	875	19031	0.610714	0.641071	0.707143
hsa-let-7a-2	TMEM136	875	13337	0.610714	0.592857	0.633929
hsa-let-7a-2	FYN	875	5785	0.610714	0.778571	0.816071
hsa-let-7a-2	BACH2	875	5297	0.610714	0.773214	0.766071
hsa-let-7a-2	RAPH1	875	4613	0.610714	0.673214	0.696429
hsa-let-7b	CDC34	950	2788	0.773214	0.764286	0.8875
hsa-let-7b	SLC38A1	950	18216	0.773214	0.65	0.810714
hsa-let-7b	COIL	950	11002	0.773214	0.491071	0.817857
hsa-let-7b	VPS39	950	4615	0.773214	0.592857	0.810714
hsa-let-7b	UHRF1	950	18517	0.773214	0.916071	0.910714
hsa-let-7b	UGT8	950	16513	0.773214	0.860714	0.925
hsa-let-7b	TYMS	950	7110	0.773214	0.914286	0.928571
hsa-let-7b	TTC9C	950	13809	0.773214	0.798214	0.841071
hsa-let-7b	TRMT1	950	9466	0.773214	0.8875	0.9375
hsa-let-7b	TMEM2	950	8307	0.773214	0.876786	0.871429
hsa-let-7b	THBS1	950	2279	0.773214	0.535714	0.819643
hsa-let-7b	TAF9B	950	17220	0.773214	0.7	0.835714
hsa-let-7b	SPRYD4	950	3681	0.773214	0.803571	0.844643
hsa-let-7b	SPCS3	950	6674	0.773214	0.671429	0.826786
hsa-let-7b	SNAP23	950	13241	0.773214	0.626786	0.775
hsa-let-7b	SLC25A32	950	6245	0.773214	0.530357	0.766071
hsa-let-7b	SLC25A24	950	14820	0.773214	0.642857	0.828571
hsa-let-7b	SLC25A1	950	16060	0.773214	0.564286	0.783929
hsa-let-7b	SLC25A13	950	7138	0.773214	0.6375	0.805357
hsa-let-7b	SLC1A4	950	16983	0.773214	0.926786	0.923214
hsa-let-7b	SCYL1	950	6956	0.773214	0.7125	0.85
hsa-let-7b	RPP38	950	18017	0.773214	0.596429	0.835714
hsa-let-7b	RHOG	950	16486	0.773214	0.853571	0.891071
hsa-let-7b	RHOB	950	16483	0.773214	0.741071	0.828571
hsa-let-7b	RDH10	950	15962	0.773214	0.921429	0.925
hsa-let-7b	RBM19	950	19464	0.773214	0.817857	0.917857
hsa-let-7b	PXDN	950	13864	0.773214	0.785714	0.848214
hsa-let-7b	PTGS2	950	975	0.773214	0.7125	0.8125
hsa-let-7b	PRIM1	950	18157	0.773214	0.664286	0.791071
hsa-let-7b	PPP1R7	950	7141	0.773214	0.7125	0.826786
hsa-let-7b	POM121	950	11277	0.773214	0.733929	0.882143
hsa-let-7b	POLR2C	950	6265	0.773214	0.628571	0.805357
hsa-let-7b	POLD2	950	10208	0.773214	0.751786	0.853571
hsa-let-7b	PGRMC1	950	11565	0.773214	0.671429	0.821429
hsa-let-7b	NXN	950	8751	0.773214	0.589286	0.807143
hsa-let-7b	NEDD4	950	13065	0.773214	0.658929	0.814286
hsa-let-7b	MTRR	950	10704	0.773214	0.658929	0.801786
hsa-let-7b	MRPS33	950	13975	0.773214	0.683929	0.796429
hsa-let-7b	MRPS24	950	3392	0.773214	0.569643	0.775
hsa-let-7b	MRM1	950	19830	0.773214	0.619643	0.814286
hsa-let-7b	MLLT1	950	3527	0.773214	0.641071	0.782143
hsa-let-7b	MARS2	950	14243	0.773214	0.778571	0.844643
hsa-let-7b	IPO4	950	7628	0.773214	0.564286	0.794643
hsa-let-7b	IGF2BP1	950	14662	0.773214	0.6	0.805357
hsa-let-7b	F2	950	14338	0.773214	0.676786	0.835714
hsa-let-7b	IFRD1	950	11660	0.773214	0.767857	0.880357
hsa-let-7b	IFIT5	950	4021	0.773214	0.610714	0.817857
hsa-let-7b	HMGA1	950	9665	0.773214	0.676786	0.828571
hsa-let-7b	GYS1	950	20349	0.773214	0.857143	0.901786
hsa-let-7b	GTPBP3	950	3557	0.773214	0.792857	0.9
hsa-let-7b	GRPEL2	950	1148	0.773214	0.792857	0.866071
hsa-let-7b	GPR56	950	17889	0.773214	0.683929	0.842857
hsa-let-7b	GEMIN7	950	11831	0.773214	0.878571	0.908929
hsa-let-7b	FNDC3A	950	17370	0.773214	0.7	0.8375
hsa-let-7b	FAM96A	950	9265	0.773214	0.605357	0.780357
hsa-let-7b	FAM105A	950	12691	0.773214	0.580357	0.803571
hsa-let-7b	FADS2	950	7686	0.773214	0.667857	0.833929
hsa-let-7b	DUSP23	950	2621	0.773214	0.780357	0.846429
hsa-let-7b	DUSP12	950	12501	0.773214	0.775	0.828571
hsa-let-7b	DSP	950	11737	0.773214	0.875	0.919643
hsa-let-7b	DOCK5	950	8508	0.773214	0.542857	0.823214
hsa-let-7b	DHX57	950	16203	0.773214	0.560714	0.801786
hsa-let-7b	CSNK1D	950	4915	0.773214	0.6375	0.828571
hsa-let-7b	COMMD9	950	16679	0.773214	0.580357	0.814286
hsa-let-7b	CHMP2A	950	13563	0.773214	0.691071	0.844643
hsa-let-7b	CDKAL1	950	17148	0.773214	0.589286	0.791071
hsa-let-7b	CDIPT	950	6663	0.773214	0.641071	0.794643
hsa-let-7b	CARHSP1	950	11006	0.773214	0.883929	0.903571
hsa-let-7b	CAPG	950	1122	0.773214	0.555357	0.782143
hsa-let-7b	CALCOCO2	950	6086	0.773214	0.742857	0.826786
hsa-let-7b	AURKB	950	3200	0.773214	0.892857	0.903571
hsa-let-7b	ATP6V1F	950	19356	0.773214	0.65	0.819643
hsa-let-7b	ATP6V0A1	950	1803	0.773214	0.542857	0.801786
hsa-let-7b	ATAD3B	950	18585	0.773214	0.746429	0.871429
hsa-let-7b	ANAPC1	950	5330	0.773214	0.621429	0.803571
hsa-let-7b	AKAP8	950	1392	0.773214	0.867857	0.9125
hsa-let-7b	AARSD1	950	18228	0.773214	0.703571	0.832143
hsa-let-7b	RPIA	950	16877	0.773214	0.714286	0.823214
hsa-let-7b	ACTG1	950	17315	0.773214	0.4625	0.8
hsa-let-7b	HMGA2	950	15272	0.773214	0.658929	0.839286
hsa-let-7b	CDC25A	950	11405	0.773214	0.683929	0.830357
hsa-let-7b	CDK6	950	7029	0.773214	0.694643	0.810714
hsa-let-7b	BCL7A	950	9889	0.773214	0.7875	0.871429
hsa-let-7b	CCND1	950	14167	0.773214	0.917857	0.951786
hsa-let-7b	E2F5	950	2898	0.773214	0.867857	0.875
hsa-let-7b	LIN28B	950	11078	0.773214	0.523214	0.773214
hsa-let-7b	CCND2	950	14169	0.773214	0.744643	0.819643
hsa-let-7b	NRAS	950	12801	0.773214	0.719643	0.8125
hsa-let-7b	CCNA2	950	16965	0.773214	0.923214	0.9
hsa-let-7b	LIN28A	950	5323	0.773214	0.555357	0.783929
hsa-let-7b	IFNB1	950	17804	0.773214	0.582143	0.789286
hsa-let-7b	NR2E1	950	7752	0.773214	0.673214	0.817857
hsa-let-7b	SCAMP3	950	15118	0.773214	0.555357	0.798214
hsa-let-7b	HNRPDL	950	13236	0.773214	0.5375	0.7875
hsa-let-7b	PDGFRA	950	13194	0.773214	0.876786	0.930357
hsa-let-7b	BIRC6	950	7383	0.773214	0.564286	0.796429
hsa-let-7b	CCNJ	950	6286	0.773214	0.539286	0.805357
hsa-let-7b	EIF2C3	950	11170	0.773214	0.642857	0.825
hsa-let-7b	PLAGL2	950	17075	0.773214	0.485714	0.782143
hsa-let-7b	PDE12	950	6963	0.773214	0.921429	0.948214
hsa-let-7b	DZIP1	950	17382	0.773214	0.660714	0.832143
hsa-let-7b	SIGMAR1	950	4750	0.773214	0.641071	0.853571
hsa-let-7b	DLC1	950	10215	0.773214	0.573214	0.805357
hsa-let-7b	NXT2	950	7697	0.773214	0.580357	0.789286
hsa-let-7b	E2F6	950	2897	0.773214	0.685714	0.826786
hsa-let-7b	GPX7	950	19419	0.773214	0.698214	0.832143
hsa-let-7b	SSR1	950	14755	0.773214	0.669643	0.830357
hsa-let-7b	YAP1	950	3623	0.773214	0.769643	0.867857
hsa-let-7b	GZF1	950	1609	0.773214	0.776786	0.835714
hsa-let-7b	SOX9	950	10692	0.773214	0.555357	0.8125
hsa-let-7b	RRM2	950	8984	0.773214	0.901786	0.910714
hsa-let-7b	AURKA	950	3199	0.773214	0.7875	0.880357
hsa-let-7b	FARP1	950	6918	0.773214	0.7125	0.823214
hsa-let-7b	CBFB	950	8134	0.773214	0.755357	0.871429
hsa-let-7b	RCAN1	950	19432	0.773214	0.739286	0.851786
hsa-let-7b	CDCA7	950	10572	0.773214	0.853571	0.882143
hsa-let-7b	TAB2	950	3727	0.773214	0.810714	0.901786
hsa-let-7b	GTF2I	950	18708	0.773214	0.657143	0.814286
hsa-let-7b	ARID3A	950	10831	0.773214	0.632143	0.782143
hsa-let-7b	DMD	950	705	0.773214	0.664286	0.8375
hsa-let-7b	CCNF	950	11350	0.773214	0.832143	0.875
hsa-let-7b	CIAO1	950	9773	0.773214	0.744643	0.792857
hsa-let-7b	NCAPG2	950	2383	0.773214	0.742857	0.828571
hsa-let-7b	CCBL2	950	4154	0.773214	0.826786	0.869643
hsa-let-7b	DCTPP1	950	17001	0.773214	0.533929	0.767857
hsa-let-7b	EDEM3	950	11988	0.773214	0.567857	0.766071
hsa-let-7b	CHPF2	950	5763	0.773214	0.825	0.869643
hsa-let-7b	CCDC115	950	219	0.773214	0.539286	0.764286
hsa-let-7b	ALG3	950	4328	0.773214	0.703571	0.857143
hsa-let-7b	ARL15	950	5435	0.773214	0.717857	0.853571
hsa-let-7b	MAP7D1	950	2442	0.773214	0.723214	0.830357
hsa-let-7b	NAA25	950	17810	0.773214	0.714286	0.889286
hsa-let-7b	NUDT19	950	3143	0.773214	0.621429	0.817857
hsa-let-7b	C20orf72	950	1244	0.773214	0.6	0.830357
hsa-let-7b	RRP1B	950	1408	0.773214	0.653571	0.805357
hsa-let-7b	GGCT	950	386	0.773214	0.7	0.825
hsa-let-7b	C1orf27	950	11705	0.773214	0.616071	0.810714
hsa-let-7b	GDE1	950	2574	0.773214	0.885714	0.878571
hsa-let-7b	ERC1	950	8792	0.773214	0.705357	0.871429
hsa-let-7b	NAA40	950	18571	0.773214	0.682143	0.792857
hsa-let-7b	TRABD	950	16202	0.773214	0.742857	0.841071
hsa-let-7b	IGF2BP2	950	14665	0.773214	0.885714	0.907143
hsa-let-7b	RRP8	950	6748	0.773214	0.655357	0.851786
hsa-let-7b	C2orf18	950	14310	0.773214	0.721429	0.857143
hsa-let-7b	DICER1	950	10248	0.773214	0.8	0.883929
hsa-let-7b	PRDM1	950	11027	0.773214	0.894643	0.891071
hsa-let-7b	HRAS	950	13577	0.773214	0.760714	0.830357
hsa-let-7b	CYP2J2	950	9221	0.773214	0.901786	0.930357
hsa-let-7b	POLR3B	950	16018	0.773214	0.930357	0.925
hsa-let-7b	NUBP2	950	13136	0.773214	0.653571	0.826786
hsa-let-7b	GFM2	950	9213	0.773214	0.775	0.817857
hsa-let-7b	WDR4	950	14141	0.773214	0.623214	0.8125
hsa-let-7b	LDLR	950	1538	0.773214	0.7875	0.882143
hsa-let-7b	DNM3	950	20313	0.773214	0.8125	0.871429
hsa-let-7b	PIH1D1	950	1646	0.773214	0.630357	0.8375
hsa-let-7b	CCNK	950	11359	0.773214	0.673214	0.808929
hsa-let-7b	SEMG2	950	1353	0.773214	0.960714	0.9625
hsa-let-7b	PPM1G	950	11047	0.773214	0.4875	0.7875
hsa-let-7b	PLXDC2	950	14562	0.773214	0.671429	0.826786
hsa-let-7b	ACACA	950	3450	0.773214	0.742857	0.866071
hsa-let-7b	SLC27A2	950	14221	0.773214	0.642857	0.853571
hsa-let-7b	POLR1A	950	16752	0.773214	0.667857	0.835714
hsa-let-7b	ANXA8L1	950	17964	0.773214	0.498214	0.801786
hsa-let-7b	AGL	950	5199	0.773214	0.9125	0.9
hsa-let-7b	UBA3	950	14066	0.773214	0.7875	0.867857
hsa-let-7b	NIPBL	950	8128	0.773214	0.5875	0.807143
hsa-let-7b	WLS	950	3287	0.773214	0.95	0.948214
hsa-let-7b	PUS1	950	12406	0.773214	0.807143	0.882143
hsa-let-7b	HEATR2	950	16955	0.773214	0.658929	0.844643
hsa-let-7b	MPG	950	2765	0.773214	0.821429	0.889286
hsa-let-7b	LRRC40	950	1665	0.773214	0.558929	0.803571
hsa-let-7b	RANBP6	950	8311	0.773214	0.864286	0.896429
hsa-let-7b	BGLAP	950	10998	0.773214	0.569643	0.819643
hsa-let-7b	BAG5	950	5996	0.773214	0.794643	0.875
hsa-let-7b	INTS5	950	16446	0.773214	0.569643	0.8375
hsa-let-7b	EIF4A1	950	3567	0.773214	0.876786	0.908929
hsa-let-7b	CNDP2	950	18027	0.773214	0.803571	0.873214
hsa-let-7b	GPATCH4	950	1674	0.773214	0.701786	0.826786
hsa-let-7b	BAZ1B	950	17049	0.773214	0.698214	0.814286
hsa-let-7b	DDX49	950	2659	0.773214	0.816071	0.869643
hsa-let-7b	DHX33	950	18391	0.773214	0.628571	0.8
hsa-let-7b	SEC11A	950	7099	0.773214	0.533929	0.780357
hsa-let-7b	PPID	950	992	0.773214	0.803571	0.864286
hsa-let-7b	CMC1	950	19792	0.773214	0.771429	0.808929
hsa-let-7b	TMEM201	950	15255	0.773214	0.766071	0.851786
hsa-let-7b	ATG9A	950	15191	0.773214	0.628571	0.833929
hsa-let-7b	ACPP	950	6709	0.773214	0.969643	0.957143
hsa-let-7b	GLB1	950	5745	0.773214	0.903571	0.910714
hsa-let-7b	USP10	950	14787	0.773214	0.607143	0.825
hsa-let-7b	XPO5	950	15495	0.773214	0.617857	0.794643
hsa-let-7b	LPCAT3	950	912	0.773214	0.717857	0.839286
hsa-let-7b	GSPT1	950	3362	0.773214	0.821429	0.891071
hsa-let-7b	CUL3	950	5871	0.773214	0.901786	0.894643
hsa-let-7b	PCYT1B	950	4087	0.773214	0.626786	0.8
hsa-let-7b	BZW2	950	18280	0.773214	0.558929	0.808929
hsa-let-7b	DLAT	950	9504	0.773214	0.8875	0.907143
hsa-let-7b	EIF4G2	950	6208	0.773214	0.7625	0.855357
hsa-let-7b	NUP155	950	14409	0.773214	0.669643	0.817857
hsa-let-7b	ATP2A2	950	83	0.773214	0.635714	0.825
hsa-let-7b	SLC30A1	950	9705	0.773214	0.775	0.901786
hsa-let-7b	HELLS	950	1184	0.773214	0.521429	0.776786
hsa-let-7b	LPGAT1	950	893	0.773214	0.832143	0.882143
hsa-let-7b	QRSL1	950	1160	0.773214	0.803571	0.846429
hsa-let-7b	TST	950	19216	0.773214	0.660714	0.794643
hsa-let-7b	STIM1	950	3771	0.773214	0.7625	0.796429
hsa-let-7b	RAP2C	950	11494	0.773214	0.576786	0.819643
hsa-let-7b	GEMIN5	950	11833	0.773214	0.755357	0.853571
hsa-let-7b	PCCB	950	13507	0.773214	0.917857	0.928571
hsa-let-7b	SYNE1	950	19176	0.773214	0.794643	0.882143
hsa-let-7b	TCOF1	950	46	0.773214	0.785714	0.844643
hsa-let-7b	SDAD1	950	17750	0.773214	0.701786	0.8125
hsa-let-7b	NOLC1	950	15656	0.773214	0.628571	0.823214
hsa-let-7b	RNMTL1	950	8656	0.773214	0.5875	0.782143
hsa-let-7b	PSMD9	950	12866	0.773214	0.55	0.805357
hsa-let-7b	SP100	950	3242	0.773214	0.8125	0.8875
hsa-let-7b	DSG2	950	5086	0.773214	0.691071	0.823214
hsa-let-7b	PDCD11	950	5209	0.773214	0.501786	0.771429
hsa-let-7b	NSMCE4A	950	17251	0.773214	0.623214	0.810714
hsa-let-7b	PAAF1	950	14585	0.773214	0.726786	0.853571
hsa-let-7b	NVL	950	18807	0.773214	0.583929	0.825
hsa-let-7b	MRPL47	950	17744	0.773214	0.723214	0.828571
hsa-let-7b	ARCN1	950	5898	0.773214	0.708929	0.821429
hsa-let-7b	ANXA8L2	950	11248	0.773214	0.578571	0.803571
hsa-let-7b	DHX16	950	17632	0.773214	0.601786	0.810714
hsa-let-7b	CPSF3L	950	6027	0.773214	0.748214	0.860714
hsa-let-7b	UBE2M	950	7274	0.773214	0.703571	0.8375
hsa-let-7b	UNC13D	950	1960	0.773214	0.844643	0.898214
hsa-let-7b	CHAF1A	950	13712	0.773214	0.875	0.908929
hsa-let-7b	UBE2D2	950	2686	0.773214	0.878571	0.891071
hsa-let-7b	DDX41	950	2663	0.773214	0.907143	0.917857
hsa-let-7b	AKR1A1	950	8824	0.773214	0.710714	0.823214
hsa-let-7b	DRG2	950	3185	0.773214	0.633929	0.825
hsa-let-7b	IPO8	950	7625	0.773214	0.853571	0.871429
hsa-let-7b	ACSL1	950	16405	0.773214	0.764286	0.810714
hsa-let-7b	WBSCR16	950	5975	0.773214	0.585714	0.817857
hsa-let-7b	CHRAC1	950	14228	0.773214	0.639286	0.801786
hsa-let-7b	SLC25A19	950	4254	0.773214	0.619643	0.821429
hsa-let-7b	UBAP2L	950	9671	0.773214	0.492857	0.805357
hsa-let-7b	IGSF3	950	9311	0.773214	0.871429	0.867857
hsa-let-7b	MAP7	950	9949	0.773214	0.708929	0.855357
hsa-let-7b	GAPVD1	950	3951	0.773214	0.619643	0.791071
hsa-let-7b	OSBPL10	950	17059	0.773214	0.560714	0.796429
hsa-let-7b	POP1	950	15812	0.773214	0.7	0.846429
hsa-let-7b	ZC3H11A	950	19646	0.773214	0.571429	0.803571
hsa-let-7b	IGF2BP3	950	14664	0.773214	0.666071	0.842857
hsa-let-7b	PEX11B	950	8153	0.773214	0.698214	0.794643
hsa-let-7b	USO1	950	6348	0.773214	0.719643	0.846429
hsa-let-7b	MYO1E	950	794	0.773214	0.585714	0.835714
hsa-let-7b	MIOS	950	15563	0.773214	0.648214	0.805357
hsa-let-7b	RBM12B	950	9432	0.773214	0.566071	0.776786
hsa-let-7b	POM121C	950	17798	0.773214	0.741071	0.8875
hsa-let-7b	UBE2D3	950	15901	0.773214	0.591071	0.803571
hsa-let-7b	NARS2	950	9733	0.773214	0.903571	0.919643
hsa-let-7b	CS	950	20299	0.773214	0.792857	0.844643
hsa-let-7b	CCNY	950	11346	0.773214	0.573214	0.841071
hsa-let-7b	ASCC3	950	16961	0.773214	0.664286	0.819643
hsa-let-7b	GALNT2	950	14582	0.773214	0.716071	0.821429
hsa-let-7b	XRN1	950	10088	0.773214	0.608929	0.816071
hsa-let-7b	SMARCC1	950	6468	0.773214	0.907143	0.921429
hsa-let-7b	SCD	950	13080	0.773214	0.941071	0.939286
hsa-let-7b	PRKAR2A	950	461	0.773214	0.883929	0.9
hsa-let-7b	DNAJC11	950	17267	0.773214	0.8375	0.858929
hsa-let-7b	WDR74	950	5506	0.773214	0.739286	0.908929
hsa-let-7b	OXA1L	950	14913	0.773214	0.651786	0.882143
hsa-let-7b	SCAMP1	950	15119	0.773214	0.691071	0.835714
hsa-let-7b	SLC9A3R1	950	2300	0.773214	0.65	0.853571
hsa-let-7b	IDI1	950	6807	0.773214	0.941071	0.944643
hsa-let-7b	XPO7	950	15497	0.773214	0.807143	0.8625
hsa-let-7b	TES	950	7013	0.773214	0.666071	0.808929
hsa-let-7b	TOE1	950	12202	0.773214	0.598214	0.803571
hsa-let-7b	PTCD1	950	2115	0.773214	0.610714	0.828571
hsa-let-7b	COX7B	950	3491	0.773214	0.753571	0.825
hsa-let-7b	NAA50	950	10871	0.773214	0.860714	0.896429
hsa-let-7b	NUP35	950	16973	0.773214	0.625	0.791071
hsa-let-7b	SYNGR2	950	7694	0.773214	0.644643	0.85
hsa-let-7b	GATC	950	13290	0.773214	0.626786	0.8125
hsa-let-7b	PDCD10	950	10411	0.773214	0.719643	0.817857
hsa-let-7b	NOL6	950	10520	0.773214	0.594643	0.807143
hsa-let-7b	TAF9	950	5027	0.773214	0.607143	0.830357
hsa-let-7b	ERGIC3	950	622	0.773214	0.582143	0.821429
hsa-let-7b	WDR33	950	19534	0.773214	0.692857	0.839286
hsa-let-7b	PUM1	950	9158	0.773214	0.742857	0.823214
hsa-let-7b	POLR2H	950	4435	0.773214	0.678571	0.85
hsa-let-7b	ELOVL1	950	17787	0.773214	0.551786	0.753571
hsa-let-7b	UBXN8	950	3963	0.773214	0.716071	0.819643
hsa-let-7b	PARVB	950	19462	0.773214	0.683929	0.8625
hsa-let-7b	DNAJC1	950	1475	0.773214	0.801786	0.842857
hsa-let-7b	KIDINS220	950	2176	0.773214	0.733929	0.842857
hsa-let-7b	LPL	950	14498	0.773214	0.714286	0.796429
hsa-let-7b	DIAPH1	950	14143	0.773214	0.726786	0.842857
hsa-let-7b	SMARCA1	950	5772	0.773214	0.776786	0.916071
hsa-let-7b	CCDC134	950	20040	0.773214	0.696429	0.801786
hsa-let-7b	EIF4A2	950	14556	0.773214	0.698214	0.841071
hsa-let-7b	INTS7	950	19868	0.773214	0.610714	0.810714
hsa-let-7b	EIF2B3	950	459	0.773214	0.623214	0.848214
hsa-let-7b	CHD3	950	1085	0.773214	0.817857	0.880357
hsa-let-7b	CENPB	950	18341	0.773214	0.691071	0.785714
hsa-let-7b	TBRG4	950	11362	0.773214	0.685714	0.873214
hsa-let-7b	2019-09-04	950	9624	0.773214	0.769643	0.828571
hsa-let-7b	APRT	950	9107	0.773214	0.705357	0.844643
hsa-let-7b	NSA2	950	11500	0.773214	0.682143	0.835714
hsa-let-7b	PDK1	950	961	0.773214	0.9375	0.946429
hsa-let-7b	GLTSCR2	950	17592	0.773214	0.851786	0.875
hsa-let-7b	PAFAH1B3	950	8161	0.773214	0.6	0.817857
hsa-let-7b	GYS2	950	20350	0.773214	0.551786	0.780357
hsa-let-7b	REEP4	950	15253	0.773214	0.846429	0.882143
hsa-let-7b	SEC23B	950	7615	0.773214	0.719643	0.842857
hsa-let-7b	ATG4B	950	277	0.773214	0.635714	0.808929
hsa-let-7b	BAZ1A	950	17046	0.773214	0.85	0.871429
hsa-let-7b	GLO1	950	4139	0.773214	0.8	0.855357
hsa-let-7b	FAM49B	950	1187	0.773214	0.608929	0.814286
hsa-let-7b	POLR1B	950	16753	0.773214	0.630357	0.794643
hsa-let-7b	RIOK2	950	13098	0.773214	0.694643	0.832143
hsa-let-7b	ZADH2	950	7721	0.773214	0.892857	0.916071
hsa-let-7b	NUP214	950	17350	0.773214	0.714286	0.807143
hsa-let-7b	CLPX	950	3845	0.773214	0.851786	0.883929
hsa-let-7b	RNMT	950	14518	0.773214	0.642857	0.807143
hsa-let-7b	QARS	950	2626	0.773214	0.792857	0.853571
hsa-let-7b	MYCBP	950	691	0.773214	0.791071	0.892857
hsa-let-7b	SLC38A2	950	6516	0.773214	0.571429	0.791071
hsa-let-7b	AHCTF1	950	15692	0.773214	0.571429	0.785714
hsa-let-7b	MKRN2	950	19045	0.773214	0.923214	0.910714
hsa-let-7b	PMF1	950	7104	0.773214	0.605357	0.773214
hsa-let-7b	CA12	950	5472	0.773214	0.739286	0.832143
hsa-let-7b	RBM34	950	18765	0.773214	0.748214	0.869643
hsa-let-7b	PYCRL	950	16126	0.773214	0.676786	0.817857
hsa-let-7b	FOXK1	950	13967	0.773214	0.621429	0.803571
hsa-let-7b	ENG	950	17121	0.773214	0.708929	0.776786
hsa-let-7b	TPBG	950	14778	0.773214	0.596429	0.807143
hsa-let-7b	RAB38	950	15332	0.773214	0.889286	0.894643
hsa-let-7b	TIMM8A	950	12168	0.773214	0.667857	0.825
hsa-let-7b	FOXRED1	950	12806	0.773214	0.728571	0.817857
hsa-let-7b	CENPV	950	18352	0.773214	0.7875	0.828571
hsa-let-7b	POLR2L	950	6268	0.773214	0.644643	0.817857
hsa-let-7b	ANKZF1	950	6361	0.773214	0.823214	0.923214
hsa-let-7b	LLPH	950	8688	0.773214	0.521429	0.803571
hsa-let-7b	MIPEP	950	17024	0.773214	0.869643	0.869643
hsa-let-7b	VAMP3	950	8137	0.773214	0.732143	0.798214
hsa-let-7b	PRPS1	950	20472	0.773214	0.633929	0.8
hsa-let-7b	IMPDH2	950	6813	0.773214	0.646429	0.841071
hsa-let-7b	SH3GLB1	950	5749	0.773214	0.8	0.844643
hsa-let-7b	DDX28	950	1959	0.773214	0.678571	0.817857
hsa-let-7b	UBE2I	950	14712	0.773214	0.898214	0.885714
hsa-let-7b	COPS2	950	10719	0.773214	0.6625	0.810714
hsa-let-7b	DCD	950	4904	0.773214	0.585714	0.808929
hsa-let-7b	USP15	950	14875	0.773214	0.648214	0.851786
hsa-let-7b	ANXA8	950	12484	0.773214	0.608929	0.798214
hsa-let-7b	MAT2B	950	18587	0.773214	0.708929	0.844643
hsa-let-7b	TUBGCP2	950	19507	0.773214	0.694643	0.796429
hsa-let-7b	ARFIP2	950	11891	0.773214	0.625	0.805357
hsa-let-7b	DDX10	950	11869	0.773214	0.589286	0.816071
hsa-let-7b	TRUB2	950	8627	0.773214	0.748214	0.85
hsa-let-7b	NLE1	950	5807	0.773214	0.816071	0.873214
hsa-let-7b	RNF40	950	9368	0.773214	0.707143	0.814286
hsa-let-7b	DDX21	950	1951	0.773214	0.648214	0.810714
hsa-let-7b	TRIP12	950	11899	0.773214	0.7	0.85
hsa-let-7b	GSR	950	18649	0.773214	0.8875	0.9125
hsa-let-7b	SLC38A5	950	18198	0.773214	0.680357	0.844643
hsa-let-7b	PLCB3	950	19982	0.773214	0.758929	0.8
hsa-let-7b	PGM3	950	14237	0.773214	0.725	0.835714
hsa-let-7b	RRP7A	950	3979	0.773214	0.617857	0.803571
hsa-let-7b	LSM6	950	6252	0.773214	0.703571	0.821429
hsa-let-7b	TMED5	950	10754	0.773214	0.694643	0.8125
hsa-let-7b	PIGU	950	936	0.773214	0.614286	0.819643
hsa-let-7b	CPSF1	950	4173	0.773214	0.685714	0.8625
hsa-let-7b	NAA15	950	7125	0.773214	0.685714	0.823214
hsa-let-7b	NOP14	950	17223	0.773214	0.551786	0.7875
hsa-let-7b	FLAD1	950	19519	0.773214	0.714286	0.842857
hsa-let-7b	CUL1	950	5869	0.773214	0.760714	0.891071
hsa-let-7b	CDCA8	950	10575	0.773214	0.830357	0.882143
hsa-let-7b	SLC30A7	950	9703	0.773214	0.75	0.853571
hsa-let-7b	DPF2	950	2123	0.773214	0.680357	0.785714
hsa-let-7b	KIF2A	950	19384	0.773214	0.646429	0.832143
hsa-let-7b	ERGIC2	950	621	0.773214	0.578571	0.75
hsa-let-7b	TMTC3	950	14990	0.773214	0.696429	0.825
hsa-let-7b	CHD4	950	1088	0.773214	0.751786	0.848214
hsa-let-7b	SMARCD1	950	14156	0.773214	0.658929	0.817857
hsa-let-7b	TMEM65	950	16492	0.773214	0.610714	0.828571
hsa-let-7b	NME6	950	11984	0.773214	0.880357	0.901786
hsa-let-7b	RDX	950	4551	0.773214	0.669643	0.782143
hsa-let-7b	LBR	950	9397	0.773214	0.523214	0.791071
hsa-let-7b	CCNA1	950	2856	0.773214	0.758929	0.823214
hsa-let-7b	SEC16A	950	16736	0.773214	0.616071	0.7875
hsa-let-7b	TBC1D15	950	4739	0.773214	0.605357	0.798214
hsa-let-7b	NAF1	950	19565	0.773214	0.644643	0.8375
hsa-let-7b	LRRC47	950	1670	0.773214	0.692857	0.85
hsa-let-7b	UTP15	950	19674	0.773214	0.630357	0.830357
hsa-let-7b	TROVE2	950	10035	0.773214	0.657143	0.808929
hsa-let-7b	TBC1D13	950	4716	0.773214	0.858929	0.905357
hsa-let-7b	MCAT	950	16879	0.773214	0.603571	0.792857
hsa-let-7b	TRNT1	950	874	0.773214	0.894643	0.928571
hsa-let-7b	TIMM9	950	4822	0.773214	0.7	0.833929
hsa-let-7b	KCTD12	950	8771	0.773214	0.723214	0.823214
hsa-let-7b	SCRN1	950	16154	0.773214	0.839286	0.864286
hsa-let-7b	MAP2K2	950	12625	0.773214	0.653571	0.832143
hsa-let-7b	INPPL1	950	951	0.773214	0.571429	0.842857
hsa-let-7b	CHD1	950	6426	0.773214	0.723214	0.841071
hsa-let-7b	UCK2	950	15379	0.773214	0.8125	0.860714
hsa-let-7b	LZIC	950	8709	0.773214	0.807143	0.876786
hsa-let-7b	SPR	950	27	0.773214	0.689286	0.814286
hsa-let-7b	SLC25A12	950	4261	0.773214	0.876786	0.8875
hsa-let-7b	TRIM24	950	3511	0.773214	0.6375	0.825
hsa-let-7b	GTF3C4	950	15485	0.773214	0.769643	0.882143
hsa-let-7b	TTLL12	950	20481	0.773214	0.639286	0.803571
hsa-let-7b	LRRC8A	950	4514	0.773214	0.7625	0.825
hsa-let-7b	EEF1E1	950	6946	0.773214	0.714286	0.832143
hsa-let-7b	EHD4	950	15231	0.773214	0.576786	0.833929
hsa-let-7b	LSG1	950	13791	0.773214	0.680357	0.773214
hsa-let-7b	PAPSS1	950	14053	0.773214	0.889286	0.917857
hsa-let-7b	PCYT1A	950	1697	0.773214	0.6375	0.808929
hsa-let-7b	ARHGAP17	950	11682	0.773214	0.864286	0.882143
hsa-let-7b	PSME3	950	7763	0.773214	0.908929	0.9125
hsa-let-7b	PDHX	950	10112	0.773214	0.894643	0.876786
hsa-let-7b	OXNAD1	950	8972	0.773214	0.925	0.933929
hsa-let-7b	TPP2	950	16461	0.773214	0.776786	0.876786
hsa-let-7b	HS2ST1	950	4122	0.773214	0.728571	0.803571
hsa-let-7b	CRKL	950	7774	0.773214	0.682143	0.819643
hsa-let-7b	ABCC1	950	20211	0.773214	0.776786	0.842857
hsa-let-7b	SMARCA4	950	13743	0.773214	0.769643	0.844643
hsa-let-7b	UTP6	950	3428	0.773214	0.814286	0.919643
hsa-let-7b	TMEM33	950	7406	0.773214	0.885714	0.903571
hsa-let-7b	WDR75	950	5505	0.773214	0.791071	0.905357
hsa-let-7b	ABCB10	950	12662	0.773214	0.666071	0.814286
hsa-let-7b	MARS	950	14230	0.773214	0.698214	0.8125
hsa-let-7b	PVR	950	10765	0.773214	0.566071	0.789286
hsa-let-7b	ANP32E	950	12874	0.773214	0.576786	0.828571
hsa-let-7b	WARS2	950	14899	0.773214	0.573214	0.808929
hsa-let-7b	RAB3GAP2	950	1106	0.773214	0.716071	0.825
hsa-let-7b	ERO1L	950	6707	0.773214	0.8125	0.875
hsa-let-7b	IMPDH1	950	6811	0.773214	0.773214	0.866071
hsa-let-7b	TMEM167A	950	17616	0.773214	0.705357	0.835714
hsa-let-7b	PDPR	950	18877	0.773214	0.539286	0.789286
hsa-let-7b	SYT4	950	1729	0.773214	0.816071	0.875
hsa-let-7b	KIAA1715	950	20260	0.773214	0.776786	0.857143
hsa-let-7b	SPATA12	950	3719	0.773214	0.557143	0.796429
hsa-let-7b	CCNB1	950	13483	0.773214	0.730357	0.871429
hsa-let-7b	DENR	950	17962	0.773214	0.608929	0.796429
hsa-let-7b	IP6K1	950	3620	0.773214	0.944643	0.925
hsa-let-7b	GATA6	950	14157	0.773214	0.626786	0.821429
hsa-let-7b	PAK1	950	5582	0.773214	0.678571	0.801786
hsa-let-7b	DDX17	950	11865	0.773214	0.601786	0.794643
hsa-let-7b	ATXN1L	950	6015	0.773214	0.683929	0.8125
hsa-let-7b	PLXNB2	950	11562	0.773214	0.591071	0.807143
hsa-let-7b	CCNB2	950	13482	0.773214	0.889286	0.921429
hsa-let-7b	CLCA2	950	13875	0.773214	0.585714	0.789286
hsa-let-7b	NOMO3	950	17043	0.773214	0.466071	0.775
hsa-let-7b	IGSF8	950	9303	0.773214	0.564286	0.810714
hsa-let-7b	DBNL	950	1385	0.773214	0.7125	0.839286
hsa-let-7b	EEF2	950	2917	0.773214	0.758929	0.851786
hsa-let-7b	HIST1H1C	950	6358	0.773214	0.601786	0.782143
hsa-let-7b	AUP1	950	13536	0.773214	0.667857	0.857143
hsa-let-7b	ABCB8	950	9652	0.773214	0.714286	0.830357
hsa-let-7b	PPRC1	950	19987	0.773214	0.607143	0.817857
hsa-let-7b	ATOX1	950	16160	0.773214	0.578571	0.825
hsa-let-7b	DDX20	950	1952	0.773214	0.507143	0.783929
hsa-let-7b	APPL1	950	3461	0.773214	0.7875	0.891071
hsa-let-7b	BAZ2A	950	7864	0.773214	0.65	0.8125
hsa-let-7b	SLC25A4	950	15458	0.773214	0.878571	0.898214
hsa-let-7b	PFN1	950	10413	0.773214	0.767857	0.864286
hsa-let-7b	PRTG	950	12223	0.773214	0.919643	0.928571
hsa-let-7b	MRPS11	950	14702	0.773214	0.641071	0.828571
hsa-let-7b	BRPF3	950	20476	0.773214	0.678571	0.810714
hsa-let-7b	SRCAP	950	19817	0.773214	0.496429	0.798214
hsa-let-7b	POTEG	950	8047	0.773214	0.501786	0.778571
hsa-let-7b	ACTB	950	8176	0.773214	0.648214	0.7875
hsa-let-7b	ZNF841	950	6390	0.773214	0.767857	0.873214
hsa-let-7b	DCTD	950	1974	0.773214	0.591071	0.821429
hsa-let-7b	UBE2A	950	7278	0.773214	0.5875	0.791071
hsa-let-7b	ENTPD4	950	13831	0.773214	0.825	0.851786
hsa-let-7b	E2F3	950	2900	0.773214	0.591071	0.808929
hsa-let-7b	ZNF629	950	16523	0.773214	0.578571	0.796429
hsa-let-7b	MAB21L1	950	14388	0.773214	0.748214	0.871429
hsa-let-7b	POLR2A	950	6263	0.773214	0.671429	0.798214
hsa-let-7b	FSTL1	950	8756	0.773214	0.796429	0.833929
hsa-let-7b	NCAPD2	950	16151	0.773214	0.716071	0.835714
hsa-let-7b	HNRNPL	950	9569	0.773214	0.542857	0.782143
hsa-let-7b	PEX6	950	3752	0.773214	0.5625	0.766071
hsa-let-7b	SUMO2	950	6476	0.773214	0.517857	0.773214
hsa-let-7b	BBS7	950	5186	0.773214	0.653571	0.798214
hsa-let-7b	MMACHC	950	16171	0.773214	0.819643	0.871429
hsa-let-7b	CD99	950	19725	0.773214	0.796429	0.835714
hsa-let-7b	C5orf24	950	7728	0.773214	0.680357	0.792857
hsa-let-7b	NPTN	950	15951	0.773214	0.855357	0.894643
hsa-let-7b	ALDH7A1	950	18866	0.773214	0.675	0.807143
hsa-let-7b	KIFC1	950	8162	0.773214	0.921429	0.9125
hsa-let-7b	CTBP2	950	15468	0.773214	0.7125	0.796429
hsa-let-7b	HIF1A	950	5639	0.773214	0.7875	0.885714
hsa-let-7b	SMARCB1	950	15797	0.773214	0.667857	0.8
hsa-let-7b	DCAF7	950	15995	0.773214	0.7875	0.8875
hsa-let-7b	MIER2	950	3367	0.773214	0.735714	0.855357
hsa-let-7b	ACTN4	950	3918	0.773214	0.626786	0.782143
hsa-let-7b	BFSP1	950	1627	0.773214	0.673214	0.875
hsa-let-7b	TJP1	950	13545	0.773214	0.707143	0.841071
hsa-let-7b	CNOT2	950	9335	0.773214	0.780357	0.835714
hsa-let-7b	EIF3C	950	9846	0.773214	0.492857	0.7875
hsa-let-7b	TNFSF12	950	16811	0.773214	0.828571	0.8625
hsa-let-7b	PTPN23	950	6255	0.773214	0.776786	0.828571
hsa-let-7b	GDPD5	950	8323	0.773214	0.833929	0.873214
hsa-let-7b	ABL1	950	15242	0.773214	0.567857	0.814286
hsa-let-7b	RNF115	950	34	0.773214	0.664286	0.805357
hsa-let-7b	UBE2Q1	950	2658	0.773214	0.7125	0.835714
hsa-let-7b	AP3M1	950	18136	0.773214	0.746429	0.841071
hsa-let-7b	TUBB	950	15619	0.773214	0.830357	0.857143
hsa-let-7b	RPL18	950	5256	0.773214	0.826786	0.8875
hsa-let-7b	HOXD11	950	14374	0.773214	0.783929	0.842857
hsa-let-7b	STIP1	950	6562	0.773214	0.639286	0.839286
hsa-let-7b	GLTPD1	950	8234	0.773214	0.594643	0.801786
hsa-let-7b	KIF1C	950	14672	0.773214	0.916071	0.933929
hsa-let-7b	WASL	950	4830	0.773214	0.823214	0.866071
hsa-let-7b	PPP1R12C	950	12728	0.773214	0.675	0.808929
hsa-let-7b	CD2BP2	950	6871	0.773214	0.703571	0.826786
hsa-let-7b	WDR25	950	8870	0.773214	0.705357	0.846429
hsa-let-7b	YWHAE	950	8373	0.773214	0.603571	0.825
hsa-let-7b	SNRPE	950	2581	0.773214	0.707143	0.841071
hsa-let-7b	HUWE1	950	14456	0.773214	0.701786	0.848214
hsa-let-7b	RPSA	950	10362	0.773214	0.6	0.807143
hsa-let-7b	EEF1A1	950	5426	0.773214	0.666071	0.819643
hsa-let-7b	ZNF507	950	16789	0.773214	0.630357	0.828571
hsa-let-7b	PPARGC1A	950	16128	0.773214	0.928571	0.933929
hsa-let-7b	ARPP19	950	16208	0.773214	0.725	0.866071
hsa-let-7b	UBA1	950	7265	0.773214	0.846429	0.871429
hsa-let-7b	PRPF19	950	16608	0.773214	0.610714	0.814286
hsa-let-7b	ATXN2L	950	15908	0.773214	0.894643	0.889286
hsa-let-7b	PLK1	950	15020	0.773214	0.891071	0.883929
hsa-let-7b	NDUFA10	950	19556	0.773214	0.819643	0.826786
hsa-let-7b	RIOK3	950	13099	0.773214	0.6875	0.805357
hsa-let-7b	NCOA5	950	6671	0.773214	0.625	0.823214
hsa-let-7b	ZNF148	950	12550	0.773214	0.682143	0.807143
hsa-let-7b	DENND4B	950	95	0.773214	0.775	0.876786
hsa-let-7b	FAM178A	950	6140	0.773214	0.678571	0.867857
hsa-let-7b	PPP2R5E	950	20187	0.773214	0.826786	0.889286
hsa-let-7b	HARS	950	7957	0.773214	0.860714	0.871429
hsa-let-7b	ZNF687	950	12914	0.773214	0.746429	0.821429
hsa-let-7b	OTUB1	950	15946	0.773214	0.625	0.808929
hsa-let-7b	ATE1	950	15573	0.773214	0.839286	0.894643
hsa-let-7b	L3MBTL4	950	15152	0.773214	0.669643	0.796429
hsa-let-7b	PTGFRN	950	2460	0.773214	0.676786	0.817857
hsa-let-7b	TMEM115	950	771	0.773214	0.692857	0.878571
hsa-let-7b	HES1	950	19270	0.773214	0.557143	0.810714
hsa-let-7b	EPB41L3	950	2170	0.773214	0.664286	0.757143
hsa-let-7b	KIAA1429	950	4258	0.773214	0.651786	0.823214
hsa-let-7b	ITGB5	950	9346	0.773214	0.716071	0.846429
hsa-let-7b	EP300	950	9589	0.773214	0.573214	0.798214
hsa-let-7b	NBPF15	950	15975	0.773214	0.878571	0.916071
hsa-let-7b	RPL12	950	2524	0.773214	0.819643	0.875
hsa-let-7b	RXRB	950	19478	0.773214	0.6625	0.794643
hsa-let-7b	JAG1	950	18240	0.773214	0.683929	0.816071
hsa-let-7b	POLR3G	950	14166	0.773214	0.694643	0.8375
hsa-let-7b	FAM126A	950	18727	0.773214	0.5625	0.794643
hsa-let-7b	PRPF8	950	5520	0.773214	0.592857	0.825
hsa-let-7b	RRBP1	950	10382	0.773214	0.648214	0.791071
hsa-let-7b	CNNM3	950	18521	0.773214	0.748214	0.835714
hsa-let-7b	C5orf15	950	18875	0.773214	0.739286	0.833929
hsa-let-7b	WASF1	950	19730	0.773214	0.7125	0.851786
hsa-let-7b	SKI	950	13582	0.773214	0.7875	0.844643
hsa-let-7b	ZCCHC9	950	18911	0.773214	0.619643	0.794643
hsa-let-7b	ZNF426	950	13025	0.773214	0.735714	0.857143
hsa-let-7b	SERBP1	950	10464	0.773214	0.691071	0.841071
hsa-let-7b	TUBA1B	950	5272	0.773214	0.867857	0.903571
hsa-let-7b	AR	950	9018	0.773214	0.601786	0.8125
hsa-let-7b	FLII	950	8761	0.773214	0.641071	0.801786
hsa-let-7b	HADHA	950	11548	0.773214	0.666071	0.805357
hsa-let-7b	GNAS	950	2108	0.773214	0.639286	0.7875
hsa-let-7b	ST13	950	187	0.773214	0.605357	0.8125
hsa-let-7b	HSPA8	950	10374	0.773214	0.771429	0.858929
hsa-let-7b	NUP153	950	12686	0.773214	0.603571	0.821429
hsa-let-7b	PHKA1	950	7256	0.773214	0.716071	0.857143
hsa-let-7b	BIRC5	950	7384	0.773214	0.883929	0.905357
hsa-let-7b	ADRM1	950	6421	0.773214	0.728571	0.844643
hsa-let-7b	DFFA	950	2974	0.773214	0.8625	0.860714
hsa-let-7b	BRD2	950	677	0.773214	0.6125	0.810714
hsa-let-7b	FAM131A	950	12259	0.773214	0.514286	0.810714
hsa-let-7b	FAM136A	950	5324	0.773214	0.669643	0.866071
hsa-let-7b	STK38	950	7407	0.773214	0.539286	0.794643
hsa-let-7b	KIAA1377	950	6110	0.773214	0.683929	0.842857
hsa-let-7b	TSEN15	950	15156	0.773214	0.648214	0.823214
hsa-let-7b	C1GALT1	950	19229	0.773214	0.632143	0.807143
hsa-let-7b	ENTPD6	950	13829	0.773214	0.725	0.842857
hsa-let-7b	KIAA0141	950	6771	0.773214	0.566071	0.801786
hsa-let-7b	TIMM50	950	7047	0.773214	0.639286	0.816071
hsa-let-7b	NCOR1	950	11472	0.773214	0.714286	0.839286
hsa-let-7b	HCFC1	950	12797	0.773214	0.483929	0.775
hsa-let-7b	BRPF1	950	20477	0.773214	0.566071	0.757143
hsa-let-7b	ETFA	950	13429	0.773214	0.708929	0.810714
hsa-let-7b	ARHGAP26	950	1011	0.773214	0.826786	0.867857
hsa-let-7b	FANCD2	950	15781	0.773214	0.507143	0.794643
hsa-let-7b	SALL2	950	17515	0.773214	0.725	0.876786
hsa-let-7b	RBM12	950	13968	0.773214	0.707143	0.871429
hsa-let-7b	TOX3	950	4035	0.773214	0.930357	0.941071
hsa-let-7b	GNB1	950	13173	0.773214	0.751786	0.814286
hsa-let-7b	FOXRED2	950	12805	0.773214	0.757143	0.882143
hsa-let-7b	KCNC4	950	4155	0.773214	0.753571	0.85
hsa-let-7b	SFMBT1	950	15058	0.773214	0.696429	0.798214
hsa-let-7b	CACNG8	950	14754	0.773214	0.6	0.780357
hsa-let-7b	KLHL11	950	5761	0.773214	0.721429	0.821429
hsa-let-7b	HIST1H3B	950	7088	0.773214	0.596429	0.780357
hsa-let-7b	ARID3B	950	18950	0.773214	0.691071	0.835714
hsa-let-7b	DYNC1H1	950	9993	0.773214	0.526786	0.8125
hsa-let-7b	SYNE2	950	19177	0.773214	0.776786	0.869643
hsa-let-7b	TPT1	950	18421	0.773214	0.717857	0.807143
hsa-let-7b	AGFG2	950	2121	0.773214	0.626786	0.823214
hsa-let-7b	TUBGCP3	950	19939	0.773214	0.669643	0.826786
hsa-let-7b	RAB10	950	4506	0.773214	0.648214	0.823214
hsa-let-7b	AFF4	950	7236	0.773214	0.7125	0.807143
hsa-let-7b	BTG2	950	1165	0.773214	0.839286	0.901786
hsa-let-7b	TRIM28	950	5873	0.773214	0.594643	0.7875
hsa-let-7b	CHD7	950	1089	0.773214	0.630357	0.801786
hsa-let-7b	HIPK1	950	2615	0.773214	0.705357	0.841071
hsa-let-7b	PA2G4	950	6196	0.773214	0.766071	0.85
hsa-let-7b	USP22	950	7240	0.773214	0.705357	0.842857
hsa-let-7b	ZER1	950	10479	0.773214	0.855357	0.898214
hsa-let-7b	ZNF805	950	7597	0.773214	0.691071	0.842857
hsa-let-7b	SMARCC2	950	6466	0.773214	0.6	0.810714
hsa-let-7b	ASPSCR1	950	4722	0.773214	0.635714	0.796429
hsa-let-7b	ADCY1	950	3310	0.773214	0.723214	0.8625
hsa-let-7b	FEN1	950	16435	0.773214	0.780357	0.873214
hsa-let-7b	ZNF652	950	10635	0.773214	0.655357	0.801786
hsa-let-7b	PAX3	950	11084	0.773214	0.578571	0.796429
hsa-let-7b	MBD6	950	4226	0.773214	0.673214	0.8625
hsa-let-7b	HSF2	950	4587	0.773214	0.728571	0.826786
hsa-let-7b	YLPM1	950	10571	0.773214	0.753571	0.878571
hsa-let-7b	ASNA1	950	2126	0.773214	0.566071	0.803571
hsa-let-7b	GPATCH1	950	12237	0.773214	0.641071	0.816071
hsa-let-7b	IARS2	950	16119	0.773214	0.683929	0.819643
hsa-let-7b	BCAS4	950	9863	0.773214	0.694643	0.783929
hsa-let-7b	MPND	950	16300	0.773214	0.553571	0.805357
hsa-let-7b	DDX18	950	11876	0.773214	0.685714	0.808929
hsa-let-7b	HNRNPF	950	15270	0.773214	0.598214	0.808929
hsa-let-7b	ZFHX4	950	10113	0.773214	0.655357	0.807143
hsa-let-7b	NAA20	950	16924	0.773214	0.6375	0.805357
hsa-let-7b	WDR55	950	16384	0.773214	0.7875	0.903571
hsa-let-7b	LACTB2	950	6786	0.773214	0.528571	0.782143
hsa-let-7b	SON	950	15025	0.773214	0.628571	0.794643
hsa-let-7b	SH3PXD2A	950	5757	0.773214	0.792857	0.875
hsa-let-7b	BNIP3L	950	9893	0.773214	0.866071	0.880357
hsa-let-7b	PIGG	950	5615	0.773214	0.517857	0.798214
hsa-let-7b	DNAJC8	950	1468	0.773214	0.573214	0.801786
hsa-let-7b	SPTBN2	950	13145	0.773214	0.966071	0.935714
hsa-let-7b	GALNT11	950	9919	0.773214	0.535714	0.801786
hsa-let-7b	MYO1C	950	796	0.773214	0.589286	0.789286
hsa-let-7b	ANTXR1	950	9934	0.773214	0.676786	0.803571
hsa-let-7b	PRKAA2	950	1893	0.773214	0.798214	0.853571
hsa-let-7b	SMC1A	950	1404	0.773214	0.666071	0.839286
hsa-let-7b	RFFL	950	5552	0.773214	0.589286	0.825
hsa-let-7b	NEK9	950	3621	0.773214	0.7	0.851786
hsa-let-7b	NUSAP1	950	20093	0.773214	0.9	0.926786
hsa-let-7b	AMPH	950	11426	0.773214	0.958929	0.95
hsa-let-7b	EIF2AK1	950	860	0.773214	0.767857	0.871429
hsa-let-7b	PAPOLA	950	15982	0.773214	0.678571	0.839286
hsa-let-7b	FBXW2	950	13409	0.773214	0.685714	0.810714
hsa-let-7b	TNRC6B	950	18011	0.773214	0.558929	0.791071
hsa-let-7b	DEDD	950	16967	0.773214	0.751786	0.8375
hsa-let-7b	MED14	950	16373	0.773214	0.616071	0.819643
hsa-let-7b	RALGAPB	950	19848	0.773214	0.817857	0.885714
hsa-let-7b	VPS41	950	2150	0.773214	0.705357	0.85
hsa-let-7b	LACE1	950	13860	0.773214	0.823214	0.878571
hsa-let-7b	SAFB	950	2353	0.773214	0.708929	0.8375
hsa-let-7b	LPHN2	950	8350	0.773214	0.603571	0.796429
hsa-let-7b	HAND1	950	5319	0.773214	0.528571	0.791071
hsa-let-7b	PPP2R2A	950	14098	0.773214	0.680357	0.832143
hsa-let-7b	SUPT16H	950	17278	0.773214	0.683929	0.830357
hsa-let-7b	HSPA1B	950	4796	0.773214	0.75	0.855357
hsa-let-7b	NFKBIA	950	7551	0.773214	0.719643	0.794643
hsa-let-7b	ZC3HAV1	950	9259	0.773214	0.664286	0.821429
hsa-let-7b	TPM4	950	5705	0.773214	0.503571	0.785714
hsa-let-7b	TRAPPC1	950	10387	0.773214	0.646429	0.808929
hsa-let-7b	AHCYL1	950	11087	0.773214	0.944643	0.933929
hsa-let-7b	ZNF606	950	15805	0.773214	0.623214	0.757143
hsa-let-7b	MIDN	950	8711	0.773214	0.566071	0.771429
hsa-let-7b	NAA10	950	7193	0.773214	0.657143	0.833929
hsa-let-7b	UNC13B	950	1967	0.773214	0.830357	0.876786
hsa-let-7b	GAPDH	950	14657	0.773214	0.944643	0.971429
hsa-let-7b	TXNL4A	950	2846	0.773214	0.671429	0.803571
hsa-let-7b	OXR1	950	7389	0.773214	0.617857	0.803571
hsa-let-7b	MTSS1L	950	13694	0.773214	0.492857	0.803571
hsa-let-7b	KIAA1549	950	1659	0.773214	0.558929	0.798214
hsa-let-7b	LTA4H	950	13123	0.773214	0.748214	0.801786
hsa-let-7b	ZMYM2	950	16696	0.773214	0.642857	0.807143
hsa-let-7b	C12orf49	950	8779	0.773214	0.748214	0.8625
hsa-let-7b	WDR26	950	15502	0.773214	0.567857	0.828571
hsa-let-7b	BAHD1	950	18895	0.773214	0.746429	0.869643
hsa-let-7b	TMEM55B	950	6759	0.773214	0.825	0.875
hsa-let-7b	PTTG1	950	10498	0.773214	0.898214	0.901786
hsa-let-7b	YTHDC1	950	12264	0.773214	0.5375	0.764286
hsa-let-7b	CD81	950	9873	0.773214	0.7125	0.798214
hsa-let-7b	PRKD1	950	6452	0.773214	0.883929	0.930357
hsa-let-7b	SLC10A3	950	18829	0.773214	0.608929	0.758929
hsa-let-7b	CLINT1	950	3283	0.773214	0.841071	0.876786
hsa-let-7b	TIAM1	950	15596	0.773214	0.582143	0.789286
hsa-let-7b	SF3B1	950	841	0.773214	0.576786	0.796429
hsa-let-7b	NFATC1	950	9928	0.773214	0.757143	0.828571
hsa-let-7b	YEATS2	950	19654	0.773214	0.923214	0.919643
hsa-let-7b	KHSRP	950	15404	0.773214	0.701786	0.841071
hsa-let-7b	STEAP3	950	19203	0.773214	0.771429	0.851786
hsa-let-7b	ADCK2	950	17257	0.773214	0.726786	0.853571
hsa-let-7b	GPI	950	19943	0.773214	0.755357	0.826786
hsa-let-7b	GDF11	950	7890	0.773214	0.691071	0.814286
hsa-let-7b	ATXN2	950	13034	0.773214	0.55	0.803571
hsa-let-7b	EAF1	950	4276	0.773214	0.767857	0.858929
hsa-let-7b	HMGB1	950	11798	0.773214	0.605357	0.764286
hsa-let-7b	OCLN	950	14969	0.773214	0.871429	0.914286
hsa-let-7b	CYP1A2	950	17522	0.773214	0.882143	0.866071
hsa-let-7b	USP54	950	16771	0.773214	0.826786	0.901786
hsa-let-7b	MED25	950	18740	0.773214	0.573214	0.8
hsa-let-7b	ERCC1	950	14690	0.773214	0.755357	0.833929
hsa-let-7b	BTBD9	950	20370	0.773214	0.828571	0.894643
hsa-let-7b	PPP1R16B	950	11314	0.773214	0.619643	0.814286
hsa-let-7b	TBC1D20	950	18675	0.773214	0.717857	0.875
hsa-let-7b	TUT1	950	16044	0.773214	0.569643	0.791071
hsa-let-7b	MCM4	950	12490	0.773214	0.698214	0.796429
hsa-let-7b	IPO7	950	7627	0.773214	0.75	0.844643
hsa-let-7b	KIAA1586	950	4426	0.773214	0.642857	0.803571
hsa-let-7b	E2F7	950	2896	0.773214	0.875	0.919643
hsa-let-7b	BCOR	950	12746	0.773214	0.658929	0.841071
hsa-let-7b	CCND3	950	14168	0.773214	0.769643	0.864286
hsa-let-7b	NME4	950	12277	0.773214	0.755357	0.842857
hsa-let-7b	TERF2IP	950	4786	0.773214	0.660714	0.801786
hsa-let-7b	FLNA	950	19422	0.773214	0.739286	0.810714
hsa-let-7b	ERAP2	950	17795	0.773214	0.789286	0.839286
hsa-let-7b	MDM4	950	4644	0.773214	0.685714	0.817857
hsa-let-7b	FXR2	950	7822	0.773214	0.746429	0.8625
hsa-let-7b	MIB1	950	6501	0.773214	0.814286	0.869643
hsa-let-7b	CKB	950	5839	0.773214	0.8	0.867857
hsa-let-7b	PCYT2	950	17041	0.773214	0.839286	0.866071
hsa-let-7b	MED13	950	16370	0.773214	0.735714	0.848214
hsa-let-7b	MFSD3	950	18060	0.773214	0.792857	0.844643
hsa-let-7b	DPYSL5	950	405	0.773214	0.580357	0.785714
hsa-let-7b	MRPL37	950	2217	0.773214	0.5	0.785714
hsa-let-7b	XYLT2	950	15046	0.773214	0.719643	0.825
hsa-let-7b	RNASE10	950	12930	0.773214	0.825	0.885714
hsa-let-7b	MSN	950	10267	0.773214	0.719643	0.842857
hsa-let-7b	BCORL1	950	8594	0.773214	0.591071	0.773214
hsa-let-7b	C2orf44	950	5192	0.773214	0.6375	0.8125
hsa-let-7b	INTS1	950	19866	0.773214	0.546429	0.789286
hsa-let-7b	MED28	950	9534	0.773214	0.542857	0.798214
hsa-let-7b	ABCF1	950	11053	0.773214	0.798214	0.85
hsa-let-7b	HNRNPUL1	950	14006	0.773214	0.676786	0.792857
hsa-let-7b	PTGES2	950	17066	0.773214	0.775	0.855357
hsa-let-7b	NACA	950	12272	0.773214	0.858929	0.925
hsa-let-7b	DBNDD2	950	15579	0.773214	0.635714	0.792857
hsa-let-7b	TLN1	950	17794	0.773214	0.676786	0.7625
hsa-let-7b	QKI	950	4204	0.773214	0.608929	0.816071
hsa-let-7b	NUCKS1	950	3323	0.773214	0.757143	0.860714
hsa-let-7b	EIF3D	950	11958	0.773214	0.776786	0.842857
hsa-let-7b	PTP4A2	950	6165	0.773214	0.719643	0.823214
hsa-let-7b	ANKRD52	950	8811	0.773214	0.796429	0.844643
hsa-let-7b	PCBP2	950	8844	0.773214	0.598214	0.825
hsa-let-7b	MYC	950	13824	0.773214	0.807143	0.857143
hsa-let-7b	RBPJ	950	16366	0.773214	0.757143	0.858929
hsa-let-7b	IRS2	950	7022	0.773214	0.751786	0.8625
hsa-let-7b	PSD3	950	16038	0.773214	0.791071	0.876786
hsa-let-7b	HGS	950	14413	0.773214	0.742857	0.826786
hsa-let-7b	ZNF317	950	11532	0.773214	0.578571	0.807143
hsa-let-7b	RPAP1	950	6600	0.773214	0.551786	0.792857
hsa-let-7b	UTRN	950	4837	0.773214	0.5375	0.821429
hsa-let-7b	SIKE1	950	11077	0.773214	0.660714	0.801786
hsa-let-7b	CKAP2	950	15074	0.773214	0.726786	0.819643
hsa-let-7b	WDR3	950	14142	0.773214	0.646429	0.810714
hsa-let-7b	ADIPOR2	950	4758	0.773214	0.521429	0.794643
hsa-let-7b	ELMOD2	950	17206	0.773214	0.635714	0.830357
hsa-let-7b	DNMBP	950	9570	0.773214	0.876786	0.894643
hsa-let-7b	PGM1	950	12657	0.773214	0.664286	0.832143
hsa-let-7b	HAUS6	950	7568	0.773214	0.767857	0.848214
hsa-let-7b	RPS4X	950	15904	0.773214	0.708929	0.810714
hsa-let-7b	MAP4	950	6730	0.773214	0.741071	0.819643
hsa-let-7b	RALB	950	10607	0.773214	0.758929	0.875
hsa-let-7b	GSK3A	950	8801	0.773214	0.598214	0.803571
hsa-let-7b	NRD1	950	3757	0.773214	0.705357	0.841071
hsa-let-7b	HSP90AA1	950	15295	0.773214	0.883929	0.9125
hsa-let-7b	TUBA1C	950	4984	0.773214	0.717857	0.8125
hsa-let-7b	ZNF3	950	557	0.773214	0.655357	0.842857
hsa-let-7b	NT5DC2	950	8628	0.773214	0.617857	0.828571
hsa-let-7b	IRS4	950	7017	0.773214	0.810714	0.835714
hsa-let-7b	SNX12	950	18166	0.773214	0.769643	0.846429
hsa-let-7b	FAM57A	950	8875	0.773214	0.858929	0.876786
hsa-let-7b	CIZ1	950	19508	0.773214	0.641071	0.821429
hsa-let-7b	GYG1	950	16933	0.773214	0.596429	0.816071
hsa-let-7b	REPS1	950	11480	0.773214	0.730357	0.839286
hsa-let-7b	ADNP	950	380	0.773214	0.601786	0.8125
hsa-let-7b	BMP7	950	1037	0.773214	0.967857	0.960714
hsa-let-7b	SLC35F1	950	4219	0.773214	0.6875	0.823214
hsa-let-7b	LRRC41	950	1664	0.773214	0.835714	0.903571
hsa-let-7b	IGHMBP2	950	8782	0.773214	0.682143	0.860714
hsa-let-7b	FTO	950	14239	0.773214	0.85	0.891071
hsa-let-7b	OSTM1	950	408	0.773214	0.741071	0.841071
hsa-let-7b	RAI1	950	2864	0.773214	0.751786	0.839286
hsa-let-7b	KDM4A	950	16367	0.773214	0.648214	0.8125
hsa-let-7b	PSMG4	950	10425	0.773214	0.660714	0.830357
hsa-let-7b	ARHGEF5	950	18313	0.773214	0.725	0.835714
hsa-let-7b	RPS24	950	13689	0.773214	0.778571	0.873214
hsa-let-7b	PABPC1	950	10100	0.773214	0.808929	0.871429
hsa-let-7b	MEF2C	950	2851	0.773214	0.853571	0.857143
hsa-let-7b	ISOC2	950	4794	0.773214	0.575	0.819643
hsa-let-7b	SP1	950	263	0.773214	0.7125	0.85
hsa-let-7b	ZNF207	950	1577	0.773214	0.710714	0.832143
hsa-let-7b	SMG7	950	14742	0.773214	0.564286	0.775
hsa-let-7b	GABPB2	950	7667	0.773214	0.635714	0.826786
hsa-let-7b	PFKM	950	14715	0.773214	0.892857	0.907143
hsa-let-7b	CKS2	950	14652	0.773214	0.614286	0.846429
hsa-let-7b	YWHAZ	950	10077	0.773214	0.598214	0.8
hsa-let-7b	CSNK2A1	950	20280	0.773214	0.705357	0.839286
hsa-let-7b	ZNF581	950	759	0.773214	0.875	0.914286
hsa-let-7b	C6orf62	950	3657	0.773214	0.680357	0.785714
hsa-let-7b	UCK1	950	8531	0.773214	0.605357	0.794643
hsa-let-7b	CD151	950	6233	0.773214	0.782143	0.821429
hsa-let-7b	CNOT1	950	9336	0.773214	0.625	0.810714
hsa-let-7b	PER1	950	632	0.773214	0.553571	0.791071
hsa-let-7b	THOC5	950	10687	0.773214	0.648214	0.807143
hsa-let-7b	MAPK1	950	12724	0.773214	0.664286	0.830357
hsa-let-7b	PDS5A	950	18058	0.773214	0.635714	0.817857
hsa-let-7b	IRF2BP2	950	8440	0.773214	0.801786	0.817857
hsa-let-7b	ANKRD17	950	7392	0.773214	0.658929	0.8375
hsa-let-7b	PRDM4	950	20222	0.773214	0.7375	0.807143
hsa-let-7b	TMEM63B	950	3113	0.773214	0.739286	0.814286
hsa-let-7b	FAM84B	950	5242	0.773214	0.894643	0.898214
hsa-let-7b	GPM6B	950	14117	0.773214	0.923214	0.9375
hsa-let-7b	NFATC3	950	10184	0.773214	0.580357	0.794643
hsa-let-7b	ELK4	950	5578	0.773214	0.657143	0.821429
hsa-let-7b	NFU1	950	1406	0.773214	0.532143	0.7875
hsa-let-7b	GPHN	950	2737	0.773214	0.832143	0.892857
hsa-let-7b	BCAT1	950	1373	0.773214	0.726786	0.828571
hsa-let-7b	NSUN2	950	597	0.773214	0.732143	0.866071
hsa-let-7b	MSI1	950	2269	0.773214	0.553571	0.791071
hsa-let-7b	DAB2IP	950	4466	0.773214	0.644643	0.798214
hsa-let-7b	ARL6IP1	950	10231	0.773214	0.664286	0.853571
hsa-let-7b	MANSC1	950	9116	0.773214	0.642857	0.869643
hsa-let-7b	KDELR1	950	19049	0.773214	0.666071	0.8125
hsa-let-7b	YIPF3	950	19659	0.773214	0.578571	0.789286
hsa-let-7b	ASPA	950	9248	0.773214	0.535714	0.846429
hsa-let-7b	GTF3C1	950	15481	0.773214	0.714286	0.826786
hsa-let-7b	SCML2	950	11387	0.773214	0.741071	0.823214
hsa-let-7b	PDCL3	950	2083	0.773214	0.589286	0.792857
hsa-let-7b	RBBP6	950	19673	0.773214	0.541071	0.826786
hsa-let-7b	IPO11	950	1511	0.773214	0.7125	0.807143
hsa-let-7b	PRAF2	950	15103	0.773214	0.65	0.825
hsa-let-7b	TPD52L2	950	4784	0.773214	0.833929	0.903571
hsa-let-7b	VPS28	950	13651	0.773214	0.664286	0.817857
hsa-let-7b	CBX6	950	14613	0.773214	0.775	0.846429
hsa-let-7b	CTCF	950	12954	0.773214	0.673214	0.817857
hsa-let-7b	LARP1	950	2643	0.773214	0.6	0.835714
hsa-let-7b	RPL18A	950	2131	0.773214	0.853571	0.880357
hsa-let-7b	AIDA	950	5687	0.773214	0.758929	0.832143
hsa-let-7b	CUL2	950	14355	0.773214	0.630357	0.801786
hsa-let-7b	SMG1	950	12010	0.773214	0.528571	0.783929
hsa-let-7b	SNRPA	950	2577	0.773214	0.766071	0.871429
hsa-let-7b	CBX5	950	14614	0.773214	0.675	0.823214
hsa-let-7b	TNPO1	950	12718	0.773214	0.728571	0.839286
hsa-let-7b	MCM7	950	12487	0.773214	0.903571	0.932143
hsa-let-7b	GGPS1	950	1991	0.773214	0.733929	0.8625
hsa-let-7b	ZCCHC11	950	11598	0.773214	0.567857	0.796429
hsa-let-7b	SETD5	950	11962	0.773214	0.530357	0.821429
hsa-let-7b	GCN1L1	950	12721	0.773214	0.707143	0.8375
hsa-let-7b	RBM22	950	8884	0.773214	0.819643	0.876786
hsa-let-7b	TXLNA	950	19107	0.773214	0.578571	0.821429
hsa-let-7b	IL17RC	950	11447	0.773214	0.667857	0.826786
hsa-let-7b	SPN	950	37	0.773214	0.833929	0.860714
hsa-let-7b	IPCEF1	950	14178	0.773214	0.801786	0.85
hsa-let-7b	WBP11	950	18943	0.773214	0.705357	0.851786
hsa-let-7b	DHTKD1	950	16998	0.773214	0.596429	0.805357
hsa-let-7b	CTR9	950	17700	0.773214	0.844643	0.894643
hsa-let-7b	GBF1	950	7961	0.773214	0.794643	0.871429
hsa-let-7b	C11orf52	950	19699	0.773214	0.883929	0.882143
hsa-let-7b	HMGCS1	950	16224	0.773214	0.801786	0.848214
hsa-let-7b	HK1	950	10064	0.773214	0.703571	0.783929
hsa-let-7b	HTT	950	4183	0.773214	0.667857	0.8
hsa-let-7b	PCGF3	950	9196	0.773214	0.855357	0.885714
hsa-let-7b	TSPAN3	950	8715	0.773214	0.825	0.860714
hsa-let-7b	USP14	950	7753	0.773214	0.753571	0.855357
hsa-let-7b	CUX1	950	8563	0.773214	0.560714	0.819643
hsa-let-7b	SOX13	950	14855	0.773214	0.628571	0.819643
hsa-let-7b	MESDC1	950	20382	0.773214	0.746429	0.8375
hsa-let-7b	ATP1A1	950	228	0.773214	0.948214	0.960714
hsa-let-7b	FGFRL1	950	4586	0.773214	0.6375	0.803571
hsa-let-7b	LMAN2	950	17286	0.773214	0.8625	0.916071
hsa-let-7b	MTUS1	950	11656	0.773214	0.771429	0.864286
hsa-let-7b	KPNA6	950	4659	0.773214	0.783929	0.848214
hsa-let-7b	NHSL1	950	8864	0.773214	0.864286	0.910714
hsa-let-7b	NDRG1	950	4512	0.773214	0.875	0.894643
hsa-let-7b	CCDC71	950	2018	0.773214	0.782143	0.885714
hsa-let-7b	AATF	950	14678	0.773214	0.798214	0.8375
hsa-let-7b	PDP2	950	7261	0.773214	0.919643	0.919643
hsa-let-7b	MOV10	950	16667	0.773214	0.698214	0.878571
hsa-let-7b	DHX9	950	44	0.773214	0.789286	0.864286
hsa-let-7b	C10orf118	950	17996	0.773214	0.908929	0.9125
hsa-let-7b	CCNG1	950	5045	0.773214	0.6125	0.778571
hsa-let-7b	WNK1	950	15767	0.773214	0.866071	0.8875
hsa-let-7b	IGF1R	950	11643	0.773214	0.682143	0.785714
hsa-let-7b	COL3A1	950	16758	0.773214	0.7	0.785714
hsa-let-7b	CPEB1	950	241	0.773214	0.808929	0.876786
hsa-let-7b	CPEB3	950	243	0.773214	0.907143	0.907143
hsa-let-7b	ACVR1	950	16582	0.773214	0.546429	0.791071
hsa-let-7b	LRIG1	950	11430	0.773214	0.719643	0.825
hsa-let-7b	CPEB4	950	240	0.773214	0.839286	0.885714
hsa-let-7b	TGFBR1	950	5727	0.773214	0.498214	0.791071
hsa-let-7b	SHOC2	950	14676	0.773214	0.635714	0.807143
hsa-let-7b	LCOR	950	6681	0.773214	0.744643	0.828571
hsa-let-7b	WEE1	950	12336	0.773214	0.680357	0.816071
hsa-let-7b	ESPL1	950	15574	0.773214	0.630357	0.821429
hsa-let-7b	NHLRC3	950	7478	0.773214	0.617857	0.819643
hsa-let-7b	RNF11	950	5	0.773214	0.846429	0.889286
hsa-let-7b	SMCR8	950	6070	0.773214	0.671429	0.823214
hsa-let-7b	ONECUT2	950	4420	0.773214	0.714286	0.832143
hsa-let-7b	ZCCHC3	950	1185	0.773214	0.721429	0.864286
hsa-let-7b	BACH1	950	5298	0.773214	0.705357	0.832143
hsa-let-7b	SMARCAD1	950	6724	0.773214	0.619643	0.801786
hsa-let-7b	SEC24A	950	2980	0.773214	0.751786	0.833929
hsa-let-7b	PPIL4	950	7133	0.773214	0.701786	0.839286
hsa-let-7b	ABT1	950	18191	0.773214	0.792857	0.833929
hsa-let-7b	KLHL15	950	4461	0.773214	0.873214	0.894643
hsa-let-7b	STK4	950	6523	0.773214	0.858929	0.898214
hsa-let-7b	GSK3B	950	11368	0.773214	0.657143	0.792857
hsa-let-7b	CALU	950	12159	0.773214	0.773214	0.848214
hsa-let-7b	POLR3D	950	16016	0.773214	0.758929	0.869643
hsa-let-7b	TNFSF9	950	10539	0.773214	0.891071	0.942857
hsa-let-7b	NCOA3	950	6665	0.773214	0.589286	0.776786
hsa-let-7b	HBP1	950	3181	0.773214	0.560714	0.783929
hsa-let-7b	CRY2	950	1270	0.773214	0.667857	0.828571
hsa-let-7b	TOR1AIP2	950	13550	0.773214	0.717857	0.858929
hsa-let-7b	SUOX	950	17582	0.773214	0.894643	0.896429
hsa-let-7b	NAA30	950	7994	0.773214	0.8	0.871429
hsa-let-7b	MAPK6	950	12725	0.773214	0.541071	0.775
hsa-let-7b	RORA	950	4619	0.773214	0.619643	0.835714
hsa-let-7b	CDKN1A	950	2685	0.773214	0.701786	0.773214
hsa-let-7b	TP53INP1	950	18793	0.773214	0.8125	0.889286
hsa-let-7b	UBXN2B	950	18074	0.773214	0.701786	0.848214
hsa-let-7b	TRIM71	950	14864	0.773214	0.603571	0.798214
hsa-let-7b	EDN1	950	20255	0.773214	0.798214	0.839286
hsa-let-7b	SALL3	950	17514	0.773214	0.844643	0.866071
hsa-let-7b	CDV3	950	19075	0.773214	0.603571	0.808929
hsa-let-7b	TXLNG	950	1290	0.773214	0.6625	0.839286
hsa-let-7b	CLDN12	950	19126	0.773214	0.716071	0.8375
hsa-let-7b	ZNF264	950	19612	0.773214	0.539286	0.798214
hsa-let-7b	SLC20A1	950	2671	0.773214	0.5125	0.798214
hsa-let-7b	BZW1	950	7105	0.773214	0.641071	0.8125
hsa-let-7b	KREMEN1	950	16439	0.773214	0.778571	0.885714
hsa-let-7b	MXD1	950	3147	0.773214	0.667857	0.825
hsa-let-7b	NAT8L	950	17290	0.773214	0.939286	0.942857
hsa-let-7b	ACER2	950	18220	0.773214	0.666071	0.823214
hsa-let-7b	CREBZF	950	8432	0.773214	0.685714	0.866071
hsa-let-7b	SYF2	950	17083	0.773214	0.594643	0.826786
hsa-let-7b	ZNF181	950	8214	0.773214	0.6	0.810714
hsa-let-7b	MRPL35	950	2228	0.773214	0.867857	0.871429
hsa-let-7b	CTHRC1	950	15613	0.773214	0.821429	0.880357
hsa-let-7b	AKT2	950	13804	0.773214	0.65	0.798214
hsa-let-7b	TLR4	950	10230	0.773214	0.630357	0.775
hsa-let-7b	TNFRSF10B	950	13853	0.773214	0.932143	0.942857
hsa-let-7b	ATP6V1G1	950	13643	0.773214	0.796429	0.876786
hsa-let-7b	KIF27	950	3315	0.773214	0.680357	0.798214
hsa-let-7b	ZNF774	950	14739	0.773214	0.710714	0.816071
hsa-let-7b	ANKRD46	950	18686	0.773214	0.869643	0.903571
hsa-let-7b	HAT1	950	15605	0.773214	0.598214	0.842857
hsa-let-7b	FMNL3	950	18669	0.773214	0.85	0.858929
hsa-let-7b	C19orf53	950	9119	0.773214	0.621429	0.832143
hsa-let-7b	MEIS3P1	950	10506	0.773214	0.767857	0.9
hsa-let-7b	C1RL	950	4612	0.773214	0.683929	0.842857
hsa-let-7b	NUCB2	950	6167	0.773214	0.8125	0.858929
hsa-let-7b	QDPR	950	17840	0.773214	0.667857	0.833929
hsa-let-7b	DISC1	950	24	0.773214	0.869643	0.894643
hsa-let-7b	RHD	950	3086	0.773214	0.692857	0.805357
hsa-let-7b	HIST1H2BK	950	7614	0.773214	0.682143	0.810714
hsa-let-7b	FXN	950	15659	0.773214	0.908929	0.891071
hsa-let-7b	RABL2A	950	17472	0.773214	0.676786	0.841071
hsa-let-7b	ACOT9	950	3299	0.773214	0.503571	0.789286
hsa-let-7b	RABL2B	950	10842	0.773214	0.567857	0.782143
hsa-let-7b	ZNF587	950	765	0.773214	0.553571	0.801786
hsa-let-7b	MRPL12	950	11397	0.773214	0.6875	0.816071
hsa-let-7b	FUT10	950	19037	0.773214	0.860714	0.923214
hsa-let-7b	RRM1	950	8985	0.773214	0.569643	0.801786
hsa-let-7b	NOM1	950	20386	0.773214	0.728571	0.885714
hsa-let-7b	OPA3	950	60	0.773214	0.641071	0.782143
hsa-let-7b	SLC11A2	950	17044	0.773214	0.842857	0.9
hsa-let-7b	COL8A1	950	10304	0.773214	0.741071	0.819643
hsa-let-7b	ZNF8	950	561	0.773214	0.551786	0.778571
hsa-let-7b	ZC3HAV1L	950	12417	0.773214	0.782143	0.85
hsa-let-7b	VCL	950	16995	0.773214	0.782143	0.891071
hsa-let-7b	TSC22D2	950	20176	0.773214	0.658929	0.801786
hsa-let-7b	SYNJ2BP	950	2834	0.773214	0.944643	0.948214
hsa-let-7b	SRI	950	843	0.773214	0.539286	0.826786
hsa-let-7b	RNF144B	950	19198	0.773214	0.5625	0.801786
hsa-let-7b	RAB40C	950	63	0.773214	0.771429	0.869643
hsa-let-7b	PPP1R15B	950	16901	0.773214	0.517857	0.780357
hsa-let-7b	POLR2D	950	6260	0.773214	0.758929	0.828571
hsa-let-7b	PLXND1	950	16832	0.773214	0.903571	0.898214
hsa-let-7b	PGM2L1	950	13966	0.773214	0.757143	0.875
hsa-let-7b	NR6A1	950	7653	0.773214	0.753571	0.817857
hsa-let-7b	MLLT10	950	19712	0.773214	0.567857	0.792857
hsa-let-7b	SMCR7L	950	5012	0.773214	0.646429	0.807143
hsa-let-7b	MAP2K7	950	20150	0.773214	0.753571	0.875
hsa-let-7b	LYN	950	7498	0.773214	0.7625	0.830357
hsa-let-7b	LRRC20	950	5428	0.773214	0.717857	0.828571
hsa-let-7b	KLHDC8B	950	7739	0.773214	0.642857	0.803571
hsa-let-7b	KCTD21	950	14071	0.773214	0.694643	0.785714
hsa-let-7b	ICOSLG	950	5929	0.773214	0.619643	0.7875
hsa-let-7b	HERPUD1	950	6754	0.773214	0.626786	0.798214
hsa-let-7b	GABPB1	950	7669	0.773214	0.7375	0.794643
hsa-let-7b	FAM83G	950	17895	0.773214	0.830357	0.876786
hsa-let-7b	EFHD2	950	12448	0.773214	0.9125	0.923214
hsa-let-7b	ATXN7L3B	950	12582	0.773214	0.775	0.880357
hsa-let-7b	ATXN7L3	950	5614	0.773214	0.517857	0.764286
hsa-let-7b	ATG12	950	12346	0.773214	0.901786	0.925
hsa-let-7b	ARAP2	950	19617	0.773214	0.635714	0.857143
hsa-let-7b	AP1S1	950	8022	0.773214	0.526786	0.792857
hsa-let-7b	AHR	950	18039	0.773214	0.801786	0.848214
hsa-let-7b	AHCYL2	950	9102	0.773214	0.830357	0.844643
hsa-let-7b	ZNF28	950	7960	0.773214	0.573214	0.791071
hsa-let-7b	TUBB2A	950	15570	0.773214	0.855357	0.885714
hsa-let-7b	ZBTB5	950	12349	0.773214	0.703571	0.855357
hsa-let-7b	SOCS1	950	11339	0.773214	0.485714	0.782143
hsa-let-7b	PMAIP1	950	16674	0.773214	0.526786	0.780357
hsa-let-7b	MTFR1	950	4102	0.773214	0.6	0.8125
hsa-let-7b	LIMD2	950	8943	0.773214	0.817857	0.855357
hsa-let-7b	FAM43A	950	4881	0.773214	0.666071	0.764286
hsa-let-7b	CEP120	950	1000	0.773214	0.664286	0.839286
hsa-let-7b	TBC1D19	950	4374	0.773214	0.742857	0.842857
hsa-let-7b	SNX17	950	14931	0.773214	0.623214	0.794643
hsa-let-7b	SLC12A7	950	9407	0.773214	0.808929	0.869643
hsa-let-7b	BTG1	950	6934	0.773214	0.716071	0.819643
hsa-let-7b	PLEKHO1	950	2894	0.773214	0.8625	0.875
hsa-let-7b	ACVR2B	950	4458	0.773214	0.703571	0.832143
hsa-let-7b	PLCG2	950	19494	0.773214	0.928571	0.923214
hsa-let-7b	GGA3	950	1194	0.773214	0.6625	0.851786
hsa-let-7b	SDR42E1	950	2157	0.773214	0.844643	0.901786
hsa-let-7b	MFSD8	950	14726	0.773214	0.667857	0.823214
hsa-let-7b	HIST1H2BD	950	7599	0.773214	0.739286	0.823214
hsa-let-7b	STRN	950	1424	0.773214	0.7625	0.8625
hsa-let-7b	SLC5A6	950	18555	0.773214	0.667857	0.825
hsa-let-7b	SLC10A7	950	18833	0.773214	0.664286	0.794643
hsa-let-7b	SUMO1	950	6473	0.773214	0.733929	0.85
hsa-let-7b	SEMA4C	950	5294	0.773214	0.796429	0.851786
hsa-let-7b	RNFT1	950	17609	0.773214	0.748214	0.866071
hsa-let-7b	RNF44	950	11406	0.773214	0.860714	0.907143
hsa-let-7b	RAB11FIP4	950	11678	0.773214	0.935714	0.935714
hsa-let-7b	NSD1	950	3083	0.773214	0.557143	0.782143
hsa-let-7b	MBD2	950	4229	0.773214	0.755357	0.848214
hsa-let-7b	KPNA5	950	4660	0.773214	0.746429	0.841071
hsa-let-7b	CEP135	950	10937	0.773214	0.482143	0.7875
hsa-let-7b	CELF1	950	18513	0.773214	0.626786	0.825
hsa-let-7b	ASB11	950	10014	0.773214	0.585714	0.801786
hsa-let-7b	ARID1B	950	19649	0.773214	0.6875	0.869643
hsa-let-7b	C12orf4	950	3335	0.773214	0.623214	0.789286
hsa-let-7b	ZNF644	950	4835	0.773214	0.560714	0.807143
hsa-let-7b	SENP1	950	6603	0.773214	0.594643	0.819643
hsa-let-7b	IGDCC4	950	2849	0.773214	0.7125	0.826786
hsa-let-7b	FIGN	950	4372	0.773214	0.560714	0.780357
hsa-let-7b	C1orf210	950	4819	0.773214	0.873214	0.894643
hsa-let-7b	DIABLO	950	17802	0.773214	0.6	0.826786
hsa-let-7b	ZNF566	950	17707	0.773214	0.598214	0.798214
hsa-let-7b	YOD1	950	15914	0.773214	0.551786	0.808929
hsa-let-7b	IKZF3	950	20390	0.773214	0.723214	0.875
hsa-let-7b	CD59	950	15307	0.773214	0.735714	0.873214
hsa-let-7b	C9orf156	950	11911	0.773214	0.667857	0.814286
hsa-let-7b	ZBTB8OS	950	18533	0.773214	0.680357	0.85
hsa-let-7b	ADH1B	950	9681	0.773214	0.885714	0.930357
hsa-let-7b	PHF8	950	20177	0.773214	0.707143	0.851786
hsa-let-7b	NRBF2	950	11181	0.773214	0.551786	0.807143
hsa-let-7b	NCKIPSD	950	19626	0.773214	0.767857	0.855357
hsa-let-7b	MYADM	950	7137	0.773214	0.694643	0.792857
hsa-let-7b	FZD5	950	6317	0.773214	0.632143	0.7875
hsa-let-7b	FZD9	950	17146	0.773214	0.648214	0.819643
hsa-let-7b	E2F8	950	2908	0.773214	0.883929	0.919643
hsa-let-7b	DVL3	950	9642	0.773214	0.567857	0.794643
hsa-let-7b	DNA2	950	18904	0.773214	0.782143	0.878571
hsa-let-7b	CREB1	950	5882	0.773214	0.55	0.803571
hsa-let-7b	ZNF256	950	12423	0.773214	0.698214	0.825
hsa-let-7b	SOD2	950	19015	0.773214	0.7625	0.866071
hsa-let-7b	ABCC4	950	20207	0.773214	0.651786	0.803571
hsa-let-7b	OCIAD1	950	12243	0.773214	0.757143	0.869643
hsa-let-7b	RRAD	950	7624	0.773214	0.735714	0.833929
hsa-let-7b	PPP1R10	950	13005	0.773214	0.516071	0.783929
hsa-let-7b	OPRL1	950	9628	0.773214	0.7875	0.844643
hsa-let-7b	ALG10B	950	11123	0.773214	0.598214	0.807143
hsa-let-7b	PPIL3	950	7132	0.773214	0.75	0.858929
hsa-let-7b	LEFTY1	950	5557	0.773214	0.557143	0.803571
hsa-let-7b	BRI3BP	950	2922	0.773214	0.698214	0.816071
hsa-let-7b	CDKN1B	950	2684	0.773214	0.730357	0.832143
hsa-let-7b	MGAT4C	950	5203	0.773214	0.8875	0.907143
hsa-let-7b	SLC16A9	950	10925	0.773214	0.657143	0.805357
hsa-let-7b	NCOA7	950	6669	0.773214	0.808929	0.892857
hsa-let-7b	GABRG1	950	11702	0.773214	0.651786	0.807143
hsa-let-7b	PM20D2	950	11490	0.773214	0.664286	0.825
hsa-let-7b	ZNF200	950	5591	0.773214	0.669643	0.848214
hsa-let-7b	VEZF1	950	10743	0.773214	0.757143	0.891071
hsa-let-7b	TGFBR3	950	682	0.773214	0.841071	0.910714
hsa-let-7b	SLC16A14	950	4824	0.773214	0.542857	0.796429
hsa-let-7b	MSI2	950	3583	0.773214	0.9375	0.926786
hsa-let-7b	LRIG3	950	11428	0.773214	0.75	0.835714
hsa-let-7b	FBXL20	950	10786	0.773214	0.607143	0.794643
hsa-let-7b	EPHA4	950	8898	0.773214	0.632143	0.826786
hsa-let-7b	DUSP1	950	17829	0.773214	0.675	0.817857
hsa-let-7b	DNAL1	950	11919	0.773214	0.882143	0.916071
hsa-let-7b	COLEC12	950	18042	0.773214	0.767857	0.846429
hsa-let-7b	CCNT2	950	8430	0.773214	0.6625	0.832143
hsa-let-7b	BEND4	950	19471	0.773214	0.555357	0.805357
hsa-let-7b	ZNF611	950	5973	0.773214	0.664286	0.832143
hsa-let-7b	KIAA0391	950	804	0.773214	0.8	0.883929
hsa-let-7b	ECHDC1	950	6638	0.773214	0.758929	0.885714
hsa-let-7b	PMPCA	950	1595	0.773214	0.653571	0.846429
hsa-let-7b	ACTA1	950	18052	0.773214	0.5375	0.748214
hsa-let-7b	MCF2L2	950	7469	0.773214	0.605357	0.801786
hsa-let-7b	GSG2	950	7760	0.773214	0.833929	0.869643
hsa-let-7b	AASDHPPT	950	10170	0.773214	0.560714	0.794643
hsa-let-7b	ACP1	950	6643	0.773214	0.523214	0.766071
hsa-let-7b	RAD18	950	2742	0.773214	0.567857	0.801786
hsa-let-7b	ZNF460	950	19350	0.773214	0.646429	0.8
hsa-let-7b	ZNF136	950	13656	0.773214	0.633929	0.873214
hsa-let-7b	USP38	950	13946	0.773214	0.789286	0.855357
hsa-let-7b	SLC35A5	950	12638	0.773214	0.682143	0.830357
hsa-let-7b	SIPA1L2	950	4190	0.773214	0.816071	0.866071
hsa-let-7b	PLEKHA3	950	18372	0.773214	0.798214	0.866071
hsa-let-7b	PDZD8	950	14445	0.773214	0.705357	0.85
hsa-let-7b	PCTP	950	19966	0.773214	0.639286	0.805357
hsa-let-7b	C19orf47	950	18996	0.773214	0.569643	0.783929
hsa-let-7b	ARIH1	950	4199	0.773214	0.651786	0.814286
hsa-let-7b	PEG10	950	1421	0.773214	0.7	0.846429
hsa-let-7b	EMILIN2	950	11513	0.773214	0.8875	0.908929
hsa-let-7b	SURF4	950	20020	0.773214	0.557143	0.805357
hsa-let-7b	PGGT1B	950	18717	0.773214	0.555357	0.7875
hsa-let-7b	PARP16	950	10698	0.773214	0.819643	0.903571
hsa-let-7b	HMGB2	950	11795	0.773214	0.655357	0.792857
hsa-let-7b	GNG5	950	4312	0.773214	0.610714	0.821429
hsa-let-7b	DLX2	950	7587	0.773214	0.825	0.878571
hsa-let-7b	CSTF2	950	13491	0.773214	0.751786	0.846429
hsa-let-7b	THYN1	950	10826	0.773214	0.657143	0.7875
hsa-let-7b	TTC33	950	17555	0.773214	0.753571	0.871429
hsa-let-7b	MDM2	950	4642	0.773214	0.853571	0.894643
hsa-let-7b	TGOLN2	950	6234	0.773214	0.719643	0.867857
hsa-let-7b	ZBTB37	950	3716	0.773214	0.707143	0.8125
hsa-let-7b	RPS16	950	4686	0.773214	0.789286	0.8625
hsa-let-7b	GOLGA4	950	20252	0.773214	0.828571	0.853571
hsa-let-7b	FAM104A	950	2715	0.773214	0.726786	0.841071
hsa-let-7b	GPRIN3	950	2219	0.773214	0.517857	0.776786
hsa-let-7b	DUSP6	950	17828	0.773214	0.603571	0.848214
hsa-let-7b	RWDD1	950	13633	0.773214	0.592857	0.810714
hsa-let-7b	GREM1	950	11364	0.773214	0.639286	0.814286
hsa-let-7b	FMO4	950	17359	0.773214	0.708929	0.816071
hsa-let-7b	ZNF585A	950	16677	0.773214	0.625	0.796429
hsa-let-7b	POLA2	950	8579	0.773214	0.628571	0.805357
hsa-let-7b	PAPOLG	950	13965	0.773214	0.591071	0.819643
hsa-let-7b	RUVBL2	950	17950	0.773214	0.748214	0.816071
hsa-let-7b	ZNF556	950	14049	0.773214	0.75	0.839286
hsa-let-7b	PURA	950	8723	0.773214	0.733929	0.85
hsa-let-7b	MSH6	950	12158	0.773214	0.607143	0.821429
hsa-let-7b	KIAA2018	950	13999	0.773214	0.735714	0.866071
hsa-let-7b	AFAP1	950	11858	0.773214	0.723214	0.798214
hsa-let-7b	PRIM2	950	18450	0.773214	0.669643	0.801786
hsa-let-7b	ZNF584	950	764	0.773214	0.625	0.819643
hsa-let-7b	ZNF578	950	1966	0.773214	0.758929	0.869643
hsa-let-7b	ARL8B	950	13119	0.773214	0.901786	0.932143
hsa-let-7b	RFC2	950	14604	0.773214	0.9375	0.925
hsa-let-7b	DIP2A	950	18892	0.773214	0.669643	0.848214
hsa-let-7b	STAT2	950	20094	0.773214	0.760714	0.867857
hsa-let-7b	ZNF738	950	12903	0.773214	0.517857	0.782143
hsa-let-7b	DTX3L	950	7634	0.773214	0.826786	0.889286
hsa-let-7b	RAB19	950	4319	0.773214	0.6875	0.828571
hsa-let-7b	EIF4A3	950	14537	0.773214	0.510714	0.803571
hsa-let-7b	DNAH9	950	13322	0.773214	0.801786	0.885714
hsa-let-7b	SLC19A3	950	12601	0.773214	0.7125	0.825
hsa-let-7b	ITGA3	950	87	0.773214	0.648214	0.8125
hsa-let-7b	SLC38A7	950	18207	0.773214	0.726786	0.8125
hsa-let-7b	SAR1A	950	1334	0.773214	0.642857	0.819643
hsa-let-7b	RS1	950	16935	0.773214	0.671429	0.814286
hsa-let-7b	PHACTR4	950	3168	0.773214	0.651786	0.801786
hsa-let-7b	MTX3	950	7071	0.773214	0.651786	0.805357
hsa-let-7b	CPA4	950	15183	0.773214	0.553571	0.776786
hsa-let-7b	COX6B1	950	4339	0.773214	0.641071	0.808929
hsa-let-7b	MYOM2	950	7745	0.773214	0.682143	0.805357
hsa-let-7b	SFT2D3	950	14458	0.773214	0.608929	0.803571
hsa-let-7b	FPR1	950	2020	0.773214	0.744643	0.833929
hsa-let-7b	ZNF799	950	1311	0.773214	0.544643	0.825
hsa-let-7b	DNAJC28	950	5911	0.773214	0.839286	0.891071
hsa-let-7b	COPB2	950	14845	0.773214	0.691071	0.839286
hsa-let-7b	ALDH1A3	950	16269	0.773214	0.603571	0.810714
hsa-let-7b	ZNF417	950	3886	0.773214	0.576786	0.796429
hsa-let-7b	ZNF443	950	7372	0.773214	0.630357	0.807143
hsa-let-7b	ADH5	950	1210	0.773214	0.817857	0.848214
hsa-let-7b	ZNF800	950	16914	0.773214	0.617857	0.816071
hsa-let-7b	TM4SF1	950	14386	0.773214	0.528571	0.798214
hsa-let-7b	SPAG9	950	19017	0.773214	0.594643	0.785714
hsa-let-7b	SEMA4D	950	17984	0.773214	0.592857	0.8
hsa-let-7b	RUFY2	950	5803	0.773214	0.605357	0.796429
hsa-let-7b	PRSS22	950	1773	0.773214	0.9625	0.941071
hsa-let-7b	NHLRC2	950	7479	0.773214	0.766071	0.860714
hsa-let-7b	MBNL1	950	6928	0.773214	0.8375	0.841071
hsa-let-7b	KLF10	950	13167	0.773214	0.473214	0.792857
hsa-let-7b	KIAA1328	950	16229	0.773214	0.6125	0.825
hsa-let-7b	IPO9	950	7626	0.773214	0.573214	0.8
hsa-let-7b	ANAPC16	950	13817	0.773214	0.633929	0.8125
hsa-let-7b	AMD1	950	7075	0.773214	0.680357	0.848214
hsa-let-7b	NAP1L1	950	15679	0.773214	0.721429	0.858929
hsa-let-7b	PAFAH2	950	14242	0.773214	0.914286	0.925
hsa-let-7b	ZNF546	950	19108	0.773214	0.576786	0.828571
hsa-let-7b	C1orf52	950	1781	0.773214	0.726786	0.8625
hsa-let-7c	TGFBR1	951	5727	0.671429	0.498214	0.669643
hsa-let-7c	TRIM71	951	14864	0.671429	0.603571	0.710714
hsa-let-7c	HMGA2	951	15272	0.671429	0.658929	0.753571
hsa-let-7c	MYC	951	13824	0.671429	0.807143	0.807143
hsa-let-7c	DICER1	951	10248	0.671429	0.8	0.826786
hsa-let-7c	BCL2L1	951	15080	0.671429	0.657143	0.732143
hsa-let-7c	NRAS	951	12801	0.671429	0.719643	0.730357
hsa-let-7c	MPL	951	16609	0.671429	0.682143	0.766071
hsa-let-7c	COPS8	951	10713	0.671429	0.519643	0.639286
hsa-let-7c	GPS1	951	4047	0.671429	0.728571	0.782143
hsa-let-7c	COPS6	951	10722	0.671429	0.675	0.721429
hsa-let-7c	R3HDM2	951	16064	0.671429	0.583929	0.678571
hsa-let-7c	IP6K1	951	3620	0.671429	0.944643	0.885714
hsa-let-7c	RFWD3	951	8893	0.671429	0.705357	0.760714
hsa-let-7c	ACTB	951	8176	0.671429	0.648214	0.694643
hsa-let-7c	ZNF614	951	5977	0.671429	0.651786	0.730357
hsa-let-7c	SAFB	951	2353	0.671429	0.708929	0.728571
hsa-let-7c	FOXO3	951	11214	0.671429	0.644643	0.694643
hsa-let-7c	METAP2	951	13871	0.671429	0.673214	0.746429
hsa-let-7c	KIAA0141	951	6771	0.671429	0.566071	0.658929
hsa-let-7c	CCNF	951	11350	0.671429	0.832143	0.8375
hsa-let-7c	C5orf24	951	7728	0.671429	0.680357	0.728571
hsa-let-7c	CSTF2T	951	11999	0.671429	0.701786	0.766071
hsa-let-7c	TAZ	951	14095	0.671429	0.792857	0.796429
hsa-let-7c	RYR2	951	20244	0.671429	0.621429	0.705357
hsa-let-7c	ACTN4	951	3918	0.671429	0.626786	0.664286
hsa-let-7c	SMARCD1	951	14156	0.671429	0.658929	0.701786
hsa-let-7c	RAB10	951	4506	0.671429	0.648214	0.707143
hsa-let-7c	PRPF8	951	5520	0.671429	0.592857	0.6875
hsa-let-7c	SRCAP	951	19817	0.671429	0.496429	0.625
hsa-let-7c	PPP2R5E	951	20187	0.671429	0.826786	0.844643
hsa-let-7c	BCOR	951	12746	0.671429	0.658929	0.726786
hsa-let-7c	CACNG8	951	14754	0.671429	0.6	0.65
hsa-let-7c	CDC42BPA	951	13285	0.671429	0.708929	0.733929
hsa-let-7c	CBL	951	19411	0.671429	0.630357	0.732143
hsa-let-7c	PEX6	951	3752	0.671429	0.5625	0.696429
hsa-let-7c	RPS4Y1	951	13916	0.671429	0.608929	0.691071
hsa-let-7c	NME4	951	12277	0.671429	0.755357	0.7875
hsa-let-7c	DCAF7	951	15995	0.671429	0.7875	0.846429
hsa-let-7c	RPL18A	951	2131	0.671429	0.853571	0.8875
hsa-let-7c	NUDT21	951	14465	0.671429	0.85	0.891071
hsa-let-7c	KRTAP19-1	951	823	0.671429	0.507143	0.669643
hsa-let-7c	PAK4	951	12660	0.671429	0.723214	0.778571
hsa-let-7c	LECT2	951	9129	0.671429	0.605357	0.658929
hsa-let-7c	TMEM165	951	1296	0.671429	0.546429	0.632143
hsa-let-7c	ITGA10	951	9775	0.671429	0.65	0.692857
hsa-let-7c	DNAJC16	951	17260	0.671429	0.698214	0.766071
hsa-let-7c	GATAD2B	951	10440	0.671429	0.660714	0.685714
hsa-let-7c	SLK	951	5845	0.671429	0.666071	0.707143
hsa-let-7c	EIF3C	951	9846	0.671429	0.492857	0.639286
hsa-let-7c	EIF3A	951	11955	0.671429	0.664286	0.703571
hsa-let-7c	SLC25A1	951	16060	0.671429	0.564286	0.651786
hsa-let-7c	EWSR1	951	15683	0.671429	0.483929	0.635714
hsa-let-7c	DUSP7	951	17827	0.671429	0.751786	0.796429
hsa-let-7c	DDX18	951	11876	0.671429	0.685714	0.728571
hsa-let-7c	CACHD1	951	19640	0.671429	0.658929	0.698214
hsa-let-7c	MBTPS1	951	6206	0.671429	0.658929	0.719643
hsa-let-7c	CNOT3	951	9334	0.671429	0.658929	0.730357
hsa-let-7c	IPO7	951	7627	0.671429	0.75	0.782143
hsa-let-7c	EYA3	951	16298	0.671429	0.826786	0.846429
hsa-let-7c	SBDS	951	576	0.671429	0.653571	0.733929
hsa-let-7c	RPL3	951	6425	0.671429	0.748214	0.803571
hsa-let-7c	WDR61	951	16047	0.671429	0.794643	0.810714
hsa-let-7c	SIRT1	951	16088	0.671429	0.6375	0.703571
hsa-let-7c	RAB5B	951	17569	0.671429	0.885714	0.907143
hsa-let-7c	CCNC	951	11352	0.671429	0.869643	0.869643
hsa-let-7c	SNW1	951	19781	0.671429	0.633929	0.753571
hsa-let-7c	COPS3	951	10720	0.671429	0.494643	0.675
hsa-let-7c	FKBP10	951	1977	0.671429	0.866071	0.901786
hsa-let-7c	GSK3A	951	8801	0.671429	0.598214	0.685714
hsa-let-7c	PTP4A2	951	6165	0.671429	0.719643	0.773214
hsa-let-7c	PSMG2	951	10430	0.671429	0.6	0.680357
hsa-let-7c	BSDC1	951	18151	0.671429	0.664286	0.725
hsa-let-7c	ACVR1B	951	14183	0.671429	0.889286	0.892857
hsa-let-7c	RPS13	951	3844	0.671429	0.796429	0.785714
hsa-let-7c	FAM103A1	951	14588	0.671429	0.546429	0.65
hsa-let-7c	TAF5L	951	13115	0.671429	0.676786	0.755357
hsa-let-7c	SLC10A3	951	18829	0.671429	0.608929	0.632143
hsa-let-7c	SH3D19	951	7806	0.671429	0.723214	0.701786
hsa-let-7c	BRD2	951	677	0.671429	0.6125	0.689286
hsa-let-7c	ATP2A2	951	83	0.671429	0.635714	0.716071
hsa-let-7c	C9orf40	951	6919	0.671429	0.566071	0.666071
hsa-let-7c	SLC35A4	951	12637	0.671429	0.666071	0.707143
hsa-let-7c	ZNF581	951	759	0.671429	0.875	0.867857
hsa-let-7c	ANKRD17	951	7392	0.671429	0.658929	0.757143
hsa-let-7c	JARID2	951	2811	0.671429	0.794643	0.794643
hsa-let-7c	CBX6	951	14613	0.671429	0.775	0.744643
hsa-let-7c	GORASP2	951	19985	0.671429	0.641071	0.698214
hsa-let-7c	TMEM184B	951	15310	0.671429	0.692857	0.782143
hsa-let-7c	CHST6	951	142	0.671429	0.732143	0.742857
hsa-let-7c	CHD1	951	6426	0.671429	0.723214	0.746429
hsa-let-7c	SUPT16H	951	17278	0.671429	0.683929	0.775
hsa-let-7c	NUPL1	951	9737	0.671429	0.691071	0.707143
hsa-let-7c	LTA4H	951	13123	0.671429	0.748214	0.741071
hsa-let-7c	TUT1	951	16044	0.671429	0.569643	0.671429
hsa-let-7c	PCGF3	951	9196	0.671429	0.855357	0.857143
hsa-let-7c	BPTF	951	19274	0.671429	0.551786	0.653571
hsa-let-7c	ARMC8	951	15368	0.671429	0.8125	0.833929
hsa-let-7c	ARL6IP1	951	10231	0.671429	0.664286	0.725
hsa-let-7c	LDHA	951	3277	0.671429	0.882143	0.928571
hsa-let-7c	RAB34	951	15323	0.671429	0.544643	0.708929
hsa-let-7c	PTGES2	951	17066	0.671429	0.775	0.832143
hsa-let-7c	KIF1B	951	14671	0.671429	0.710714	0.758929
hsa-let-7c	HUWE1	951	14456	0.671429	0.701786	0.739286
hsa-let-7c	DNAJC6	951	1473	0.671429	0.805357	0.828571
hsa-let-7c	SNUPN	951	5139	0.671429	0.641071	0.716071
hsa-let-7c	SF3B4	951	17229	0.671429	0.6375	0.7125
hsa-let-7c	PCF11	951	5533	0.671429	0.667857	0.725
hsa-let-7c	WDR3	951	14142	0.671429	0.646429	0.685714
hsa-let-7c	MKRN1	951	16838	0.671429	0.535714	0.678571
hsa-let-7c	ZNF526	951	12276	0.671429	0.7875	0.782143
hsa-let-7c	PSMB2	951	1232	0.671429	0.742857	0.748214
hsa-let-7c	RAPGEFL1	951	17498	0.671429	0.858929	0.816071
hsa-let-7c	DCTN5	951	9243	0.671429	0.778571	0.828571
hsa-let-7c	PPAN-P2RY11	951	10394	0.671429	0.560714	0.680357
hsa-let-7c	DOT1L	951	1849	0.671429	0.605357	0.671429
hsa-let-7c	TAF5	951	5019	0.671429	0.698214	0.760714
hsa-let-7c	FANCI	951	6989	0.671429	0.873214	0.8875
hsa-let-7c	NOTCH2	951	4573	0.671429	0.607143	0.683929
hsa-let-7c	PRAF2	951	15103	0.671429	0.65	0.767857
hsa-let-7c	MEF2C	951	2851	0.671429	0.853571	0.842857
hsa-let-7c	UBA52	951	6866	0.671429	0.801786	0.841071
hsa-let-7c	CSNK2A1	951	20280	0.671429	0.705357	0.757143
hsa-let-7c	RPS24	951	13689	0.671429	0.778571	0.775
hsa-let-7c	GARS	951	15525	0.671429	0.680357	0.780357
hsa-let-7c	SMARCC1	951	6468	0.671429	0.907143	0.914286
hsa-let-7c	IRF2BP2	951	8440	0.671429	0.801786	0.791071
hsa-let-7c	MESDC1	951	20382	0.671429	0.746429	0.769643
hsa-let-7c	BAZ1B	951	17049	0.671429	0.698214	0.723214
hsa-let-7c	TRRAP	951	7264	0.671429	0.507143	0.641071
hsa-let-7c	GTF3C1	951	15481	0.671429	0.714286	0.721429
hsa-let-7c	FUT10	951	19037	0.671429	0.860714	0.857143
hsa-let-7c	MYO9A	951	18530	0.671429	0.641071	0.703571
hsa-let-7c	SLC12A2	951	50	0.671429	0.651786	0.678571
hsa-let-7c	CCNB2	951	13482	0.671429	0.889286	0.9
hsa-let-7c	PTK2	951	1888	0.671429	0.678571	0.733929
hsa-let-7c	AIDA	951	5687	0.671429	0.758929	0.814286
hsa-let-7c	WBP11	951	18943	0.671429	0.705357	0.753571
hsa-let-7c	RALGAPA2	951	119	0.671429	0.758929	0.785714
hsa-let-7c	FLNB	951	13774	0.671429	0.757143	0.796429
hsa-let-7c	QKI	951	4204	0.671429	0.608929	0.739286
hsa-let-7c	FZD8	951	14753	0.671429	0.683929	0.707143
hsa-let-7c	CCNG1	951	5045	0.671429	0.6125	0.682143
hsa-let-7c	NPTX1	951	4504	0.671429	0.678571	0.703571
hsa-let-7c	DHX9	951	44	0.671429	0.789286	0.807143
hsa-let-7c	IGF1R	951	11643	0.671429	0.682143	0.733929
hsa-let-7c	ITGB3	951	9344	0.671429	0.780357	0.801786
hsa-let-7c	MAP4K3	951	14793	0.671429	0.935714	0.932143
hsa-let-7c	IL10	951	12432	0.671429	0.6375	0.676786
hsa-let-7c	RPS3	951	2618	0.671429	0.8125	0.817857
hsa-let-7c	IVNS1ABP	951	8051	0.671429	0.630357	0.689286
hsa-let-7c	ADIPOR2	951	4758	0.671429	0.521429	0.673214
hsa-let-7c	ESPL1	951	15574	0.671429	0.630357	0.680357
hsa-let-7c	TMTC3	951	14990	0.671429	0.696429	0.728571
hsa-let-7c	TXLNA	951	19107	0.671429	0.578571	0.675
hsa-let-7c	NHLRC3	951	7478	0.671429	0.617857	0.703571
hsa-let-7c	FOXO1	951	11216	0.671429	0.835714	0.846429
hsa-let-7c	FNDC3A	951	17370	0.671429	0.7	0.755357
hsa-let-7c	CALM1	951	639	0.671429	0.682143	0.723214
hsa-let-7c	ARID3B	951	18950	0.671429	0.691071	0.783929
hsa-let-7c	SMCR8	951	6070	0.671429	0.671429	0.714286
hsa-let-7c	RAB5C	951	13220	0.671429	0.885714	0.866071
hsa-let-7c	IGF2BP1	951	14662	0.671429	0.6	0.730357
hsa-let-7c	VEZF1	951	10743	0.671429	0.757143	0.775
hsa-let-7c	ONECUT2	951	4420	0.671429	0.714286	0.816071
hsa-let-7c	ZCCHC3	951	1185	0.671429	0.721429	0.7625
hsa-let-7c	BACH1	951	5298	0.671429	0.705357	0.764286
hsa-let-7c	HMGXB4	951	18889	0.671429	0.6125	0.678571
hsa-let-7c	SMARCAD1	951	6724	0.671429	0.619643	0.671429
hsa-let-7c	GRPEL2	951	1148	0.671429	0.792857	0.828571
hsa-let-7c	CD164	951	15384	0.671429	0.816071	0.85
hsa-let-7c	ABT1	951	18191	0.671429	0.792857	0.801786
hsa-let-7c	RRAGD	951	3892	0.671429	0.678571	0.7375
hsa-let-7c	HNRNPA2B1	951	8689	0.671429	0.6125	0.705357
hsa-let-7c	KLHL15	951	4461	0.671429	0.873214	0.878571
hsa-let-7c	MDM4	951	4644	0.671429	0.685714	0.723214
hsa-let-7c	STK4	951	6523	0.671429	0.858929	0.853571
hsa-let-7c	PDE12	951	6963	0.671429	0.921429	0.919643
hsa-let-7c	CALU	951	12159	0.671429	0.773214	0.785714
hsa-let-7c	POLR3D	951	16016	0.671429	0.758929	0.789286
hsa-let-7c	TNFSF9	951	10539	0.671429	0.891071	0.898214
hsa-let-7c	NCOA3	951	6665	0.671429	0.589286	0.683929
hsa-let-7c	WNT5A	951	13939	0.671429	0.708929	0.8
hsa-let-7c	HMGA1	951	9665	0.671429	0.676786	0.730357
hsa-let-7c	DDX3Y	951	13739	0.671429	0.632143	0.669643
hsa-let-7c	CRY2	951	1270	0.671429	0.667857	0.705357
hsa-let-7c	HNRNPU	951	15259	0.671429	0.614286	0.721429
hsa-let-7c	SUOX	951	17582	0.671429	0.894643	0.875
hsa-let-7c	FBXL3	951	12205	0.671429	0.775	0.817857
hsa-let-7c	NAA30	951	7994	0.671429	0.8	0.821429
hsa-let-7c	MAPK6	951	12725	0.671429	0.541071	0.610714
hsa-let-7c	NCL	951	1650	0.671429	0.558929	0.694643
hsa-let-7c	CDKN1A	951	2685	0.671429	0.701786	0.707143
hsa-let-7c	E2F5	951	2898	0.671429	0.867857	0.882143
hsa-let-7c	FAM127B	951	13983	0.671429	0.735714	0.771429
hsa-let-7c	UBXN2B	951	18074	0.671429	0.701786	0.767857
hsa-let-7c	AMOTL1	951	17224	0.671429	0.5625	0.691071
hsa-let-7c	EDN1	951	20255	0.671429	0.798214	0.860714
hsa-let-7c	SALL3	951	17514	0.671429	0.844643	0.8625
hsa-let-7c	CDV3	951	19075	0.671429	0.603571	0.7375
hsa-let-7c	MAP7	951	9949	0.671429	0.708929	0.751786
hsa-let-7c	ID4	951	10250	0.671429	0.623214	0.698214
hsa-let-7c	STARD3NL	951	14480	0.671429	0.773214	0.776786
hsa-let-7c	PGRMC1	951	11565	0.671429	0.671429	0.744643
hsa-let-7c	TXLNG	951	1290	0.671429	0.6625	0.735714
hsa-let-7c	CLDN12	951	19126	0.671429	0.716071	0.775
hsa-let-7c	USMG5	951	9219	0.671429	0.589286	0.691071
hsa-let-7c	BCCIP	951	18792	0.671429	0.710714	0.767857
hsa-let-7c	PEX11B	951	8153	0.671429	0.698214	0.764286
hsa-let-7c	TFDP1	951	19855	0.671429	0.676786	0.733929
hsa-let-7c	MT2A	951	19514	0.671429	0.594643	0.680357
hsa-let-7c	PDP2	951	7261	0.671429	0.919643	0.917857
hsa-let-7c	ZNF264	951	19612	0.671429	0.539286	0.651786
hsa-let-7c	RRM2	951	8984	0.671429	0.901786	0.9125
hsa-let-7c	SLC20A1	951	2671	0.671429	0.5125	0.657143
hsa-let-7c	BZW1	951	7105	0.671429	0.641071	0.728571
hsa-let-7c	KREMEN1	951	16439	0.671429	0.778571	0.833929
hsa-let-7c	PTMA	951	8099	0.671429	0.539286	0.683929
hsa-let-7c	MXD1	951	3147	0.671429	0.667857	0.685714
hsa-let-7c	NAT8L	951	17290	0.671429	0.939286	0.944643
hsa-let-7c	JAZF1	951	4292	0.671429	0.839286	0.858929
hsa-let-7c	PPP2R2A	951	14098	0.671429	0.680357	0.744643
hsa-let-7c	ACER2	951	18220	0.671429	0.666071	0.728571
hsa-let-7c	CALM2	951	636	0.671429	0.675	0.767857
hsa-let-7c	TRA2B	951	8217	0.671429	0.596429	0.657143
hsa-let-7c	ATP6V1F	951	19356	0.671429	0.65	0.744643
hsa-let-7c	MTOR	951	4472	0.671429	0.935714	0.925
hsa-let-7c	RICTOR	951	11044	0.671429	0.6375	0.689286
hsa-let-7c	CEBPB	951	19842	0.671429	0.75	0.741071
hsa-let-7c	IL6	951	7364	0.671429	0.533929	0.705357
hsa-let-7c	PBX2	951	3791	0.671429	0.791071	0.805357
hsa-let-7c	TNFRSF10B	951	13853	0.671429	0.932143	0.910714
hsa-let-7c	TRIB2	951	18387	0.671429	0.623214	0.685714
hsa-let-7c	XBP1	951	10277	0.671429	0.591071	0.7
hsa-let-7c	USF2	951	10242	0.671429	0.771429	0.794643
hsa-let-7c	TTF1	951	2488	0.671429	0.648214	0.714286
hsa-let-7c	STAT2	951	20094	0.671429	0.760714	0.748214
hsa-let-7c	SREBF1	951	10738	0.671429	0.755357	0.778571
hsa-let-7c	SMAD6	951	168	0.671429	0.576786	0.691071
hsa-let-7c	SPDEF	951	16813	0.671429	0.7	0.6875
hsa-let-7c	SETDB1	951	7164	0.671429	0.873214	0.8875
hsa-let-7c	RNF7	951	2375	0.671429	0.710714	0.741071
hsa-let-7c	RHOV	951	16472	0.671429	0.705357	0.7375
hsa-let-7c	RFX6	951	16217	0.671429	0.4625	0.646429
hsa-let-7c	RHOB	951	16483	0.671429	0.741071	0.751786
hsa-let-7c	RARB	951	17014	0.671429	0.708929	0.778571
hsa-let-7c	PBX3	951	592	0.671429	0.657143	0.746429
hsa-let-7c	OLFM4	951	17721	0.671429	0.882143	0.926786
hsa-let-7c	MYCL1	951	20448	0.671429	0.548214	0.728571
hsa-let-7c	NRM	951	17294	0.671429	0.857143	0.891071
hsa-let-7c	MICB	951	17008	0.671429	0.808929	0.828571
hsa-let-7c	MAF1	951	5481	0.671429	0.685714	0.742857
hsa-let-7c	ID1	951	10254	0.671429	0.6625	0.725
hsa-let-7c	HOXD1	951	16063	0.671429	0.803571	0.8375
hsa-let-7c	HSF1	951	4584	0.671429	0.694643	0.735714
hsa-let-7c	HHAT	951	6071	0.671429	0.757143	0.758929
hsa-let-7c	HES5	951	19343	0.671429	0.8125	0.848214
hsa-let-7c	EZH2	951	18552	0.671429	0.907143	0.930357
hsa-let-7c	ETNK2	951	5456	0.671429	0.755357	0.751786
hsa-let-7c	EN2	951	1356	0.671429	0.655357	0.7
hsa-let-7c	DNMT1	951	16034	0.671429	0.691071	0.782143
hsa-let-7c	DLX4	951	7582	0.671429	0.807143	0.8125
hsa-let-7c	CRK	951	4682	0.671429	0.669643	0.716071
hsa-let-7c	CNNM2	951	18522	0.671429	0.753571	0.819643
hsa-let-7c	CREM	951	5669	0.671429	0.6625	0.719643
hsa-let-7c	BHLHB9	951	16868	0.671429	0.914286	0.917857
hsa-let-7c	ARID3A	951	10831	0.671429	0.632143	0.6875
hsa-let-7c	ATP6V1G1	951	13643	0.671429	0.796429	0.803571
hsa-let-7c	KIF27	951	3315	0.671429	0.680357	0.721429
hsa-let-7c	ZNF774	951	14739	0.671429	0.710714	0.721429
hsa-let-7c	SMC3	951	13063	0.671429	0.583929	0.646429
hsa-let-7c	ANKRD46	951	18686	0.671429	0.869643	0.883929
hsa-let-7c	FMNL3	951	18669	0.671429	0.85	0.894643
hsa-let-7c	C19orf53	951	9119	0.671429	0.621429	0.694643
hsa-let-7c	MEIS3P1	951	10506	0.671429	0.767857	0.767857
hsa-let-7c	C1RL	951	4612	0.671429	0.683929	0.717857
hsa-let-7c	CES3	951	1937	0.671429	0.635714	0.746429
hsa-let-7c	NUCB2	951	6167	0.671429	0.8125	0.796429
hsa-let-7c	QDPR	951	17840	0.671429	0.667857	0.721429
hsa-let-7c	DISC1	951	24	0.671429	0.869643	0.901786
hsa-let-7c	RHD	951	3086	0.671429	0.692857	0.730357
hsa-let-7c	HIST1H2BK	951	7614	0.671429	0.682143	0.748214
hsa-let-7c	FXN	951	15659	0.671429	0.908929	0.898214
hsa-let-7c	RABL2A	951	17472	0.671429	0.676786	0.726786
hsa-let-7c	ACOT9	951	3299	0.671429	0.503571	0.676786
hsa-let-7c	GLO1	951	4139	0.671429	0.8	0.814286
hsa-let-7c	RABL2B	951	10842	0.671429	0.567857	0.703571
hsa-let-7c	ZNF587	951	765	0.671429	0.553571	0.660714
hsa-let-7c	MRPL12	951	11397	0.671429	0.6875	0.725
hsa-let-7c	MRPS21	951	3396	0.671429	0.660714	0.716071
hsa-let-7c	RRM1	951	8985	0.671429	0.569643	0.676786
hsa-let-7c	NOM1	951	20386	0.671429	0.728571	0.760714
hsa-let-7c	FAM105A	951	12691	0.671429	0.580357	0.694643
hsa-let-7c	OPA3	951	60	0.671429	0.641071	0.6875
hsa-let-7c	SLC11A2	951	17044	0.671429	0.842857	0.898214
hsa-let-7c	COL8A1	951	10304	0.671429	0.741071	0.846429
hsa-let-7c	ZNF8	951	561	0.671429	0.551786	0.660714
hsa-let-7c	ZC3HAV1L	951	12417	0.671429	0.782143	0.810714
hsa-let-7c	YWHAZ	951	10077	0.671429	0.598214	0.635714
hsa-let-7c	VPS36	951	14836	0.671429	0.848214	0.876786
hsa-let-7c	VCL	951	16995	0.671429	0.782143	0.794643
hsa-let-7c	TSC22D2	951	20176	0.671429	0.658929	0.705357
hsa-let-7c	TMED5	951	10754	0.671429	0.694643	0.780357
hsa-let-7c	SYNJ2BP	951	2834	0.671429	0.944643	0.95
hsa-let-7c	RNF144B	951	19198	0.671429	0.5625	0.669643
hsa-let-7c	RAB40C	951	63	0.671429	0.771429	0.823214
hsa-let-7c	PPP1R15B	951	16901	0.671429	0.517857	0.689286
hsa-let-7c	POLR2D	951	6260	0.671429	0.758929	0.785714
hsa-let-7c	PLXND1	951	16832	0.671429	0.903571	0.919643
hsa-let-7c	PGM2L1	951	13966	0.671429	0.757143	0.796429
hsa-let-7c	NR6A1	951	7653	0.671429	0.753571	0.807143
hsa-let-7c	NAA20	951	16924	0.671429	0.6375	0.710714
hsa-let-7c	MTUS1	951	11656	0.671429	0.771429	0.791071
hsa-let-7c	MLLT10	951	19712	0.671429	0.567857	0.639286
hsa-let-7c	SMCR7L	951	5012	0.671429	0.646429	0.730357
hsa-let-7c	MAP3K2	951	17337	0.671429	0.705357	0.7125
hsa-let-7c	MAP2K7	951	20150	0.671429	0.753571	0.776786
hsa-let-7c	LYN	951	7498	0.671429	0.7625	0.8
hsa-let-7c	LRRC20	951	5428	0.671429	0.717857	0.717857
hsa-let-7c	KLHDC8B	951	7739	0.671429	0.642857	0.696429
hsa-let-7c	KCTD21	951	14071	0.671429	0.694643	0.721429
hsa-let-7c	ICOSLG	951	5929	0.671429	0.619643	0.664286
hsa-let-7c	HERPUD1	951	6754	0.671429	0.626786	0.667857
hsa-let-7c	HAT1	951	15605	0.671429	0.598214	0.726786
hsa-let-7c	GABPB1	951	7669	0.671429	0.7375	0.741071
hsa-let-7c	FIGN	951	4372	0.671429	0.560714	0.717857
hsa-let-7c	FHL2	951	18840	0.671429	0.530357	0.671429
hsa-let-7c	FAM83G	951	17895	0.671429	0.830357	0.880357
hsa-let-7c	EIF4G2	951	6208	0.671429	0.7625	0.814286
hsa-let-7c	EFHD2	951	12448	0.671429	0.9125	0.901786
hsa-let-7c	CKS2	951	14652	0.671429	0.614286	0.657143
hsa-let-7c	CCND1	951	14167	0.671429	0.917857	0.948214
hsa-let-7c	ATXN7L3B	951	12582	0.671429	0.775	0.792857
hsa-let-7c	ATXN7L3	951	5614	0.671429	0.517857	0.696429
hsa-let-7c	ATG9A	951	15191	0.671429	0.628571	0.707143
hsa-let-7c	ATG12	951	12346	0.671429	0.901786	0.898214
hsa-let-7c	AP1S1	951	8022	0.671429	0.526786	0.664286
hsa-let-7c	AHR	951	18039	0.671429	0.801786	0.8125
hsa-let-7c	AHCYL2	951	9102	0.671429	0.830357	0.873214
hsa-let-7c	PLAGL2	951	17075	0.671429	0.485714	0.616071
hsa-let-7c	TACC2	951	6366	0.671429	0.780357	0.792857
hsa-let-7c	ZNF28	951	7960	0.671429	0.573214	0.666071
hsa-let-7c	TUBB2A	951	15570	0.671429	0.855357	0.889286
hsa-let-7c	SHMT1	951	8473	0.671429	0.692857	0.721429
hsa-let-7c	ZBTB5	951	12349	0.671429	0.703571	0.766071
hsa-let-7c	SOCS1	951	11339	0.671429	0.485714	0.675
hsa-let-7c	PMAIP1	951	16674	0.671429	0.526786	0.721429
hsa-let-7c	LIMD2	951	8943	0.671429	0.817857	0.857143
hsa-let-7c	FAM43A	951	4881	0.671429	0.666071	0.728571
hsa-let-7c	CEP120	951	1000	0.671429	0.664286	0.746429
hsa-let-7c	TBC1D19	951	4374	0.671429	0.742857	0.780357
hsa-let-7c	SNX17	951	14931	0.671429	0.623214	0.671429
hsa-let-7c	SLC12A7	951	9407	0.671429	0.808929	0.848214
hsa-let-7c	PLEKHO1	951	2894	0.671429	0.8625	0.883929
hsa-let-7c	PLCG2	951	19494	0.671429	0.928571	0.928571
hsa-let-7c	GGA3	951	1194	0.671429	0.6625	0.705357
hsa-let-7c	SDR42E1	951	2157	0.671429	0.844643	0.85
hsa-let-7c	MFSD8	951	14726	0.671429	0.667857	0.6875
hsa-let-7c	HIST1H2BD	951	7599	0.671429	0.739286	0.792857
hsa-let-7c	THBS1	951	2279	0.671429	0.535714	0.692857
hsa-let-7c	STRN	951	1424	0.671429	0.7625	0.776786
hsa-let-7c	SLC5A6	951	18555	0.671429	0.667857	0.746429
hsa-let-7c	SLC10A7	951	18833	0.671429	0.664286	0.725
hsa-let-7c	SUMO1	951	6473	0.671429	0.733929	0.769643
hsa-let-7c	SEMA4C	951	5294	0.671429	0.796429	0.832143
hsa-let-7c	RNFT1	951	17609	0.671429	0.748214	0.782143
hsa-let-7c	RNF44	951	11406	0.671429	0.860714	0.876786
hsa-let-7c	RAB11FIP4	951	11678	0.671429	0.935714	0.939286
hsa-let-7c	NSD1	951	3083	0.671429	0.557143	0.632143
hsa-let-7c	MBD2	951	4229	0.671429	0.755357	0.782143
hsa-let-7c	KPNA5	951	4660	0.671429	0.746429	0.767857
hsa-let-7c	CEP135	951	10937	0.671429	0.482143	0.630357
hsa-let-7c	CELF1	951	18513	0.671429	0.626786	0.685714
hsa-let-7c	C12orf4	951	3335	0.671429	0.623214	0.698214
hsa-let-7c	ZNF644	951	4835	0.671429	0.560714	0.678571
hsa-let-7c	SMC1A	951	1404	0.671429	0.666071	0.733929
hsa-let-7c	NUP155	951	14409	0.671429	0.669643	0.703571
hsa-let-7c	IGDCC4	951	2849	0.671429	0.7125	0.710714
hsa-let-7c	DNAJB6	951	12102	0.671429	0.626786	0.739286
hsa-let-7c	COIL	951	11002	0.671429	0.491071	0.635714
hsa-let-7c	C1orf210	951	4819	0.671429	0.873214	0.873214
hsa-let-7c	DIABLO	951	17802	0.671429	0.6	0.673214
hsa-let-7c	ZNF566	951	17707	0.671429	0.598214	0.673214
hsa-let-7c	YOD1	951	15914	0.671429	0.551786	0.632143
hsa-let-7c	IKZF3	951	20390	0.671429	0.723214	0.746429
hsa-let-7c	ANP32B	951	12875	0.671429	0.682143	0.725
hsa-let-7c	CD59	951	15307	0.671429	0.735714	0.748214
hsa-let-7c	C9orf156	951	11911	0.671429	0.667857	0.7
hsa-let-7c	ZBTB8OS	951	18533	0.671429	0.680357	0.728571
hsa-let-7c	CLEC4E	951	14749	0.671429	0.707143	0.728571
hsa-let-7c	RDX	951	4551	0.671429	0.669643	0.696429
hsa-let-7c	NCKIPSD	951	19626	0.671429	0.767857	0.803571
hsa-let-7c	FZD9	951	17146	0.671429	0.648214	0.746429
hsa-let-7c	FBXW2	951	13409	0.671429	0.685714	0.721429
hsa-let-7c	DVL3	951	9642	0.671429	0.567857	0.6625
hsa-let-7c	DNA2	951	18904	0.671429	0.782143	0.764286
hsa-let-7c	CRKL	951	7774	0.671429	0.682143	0.744643
hsa-let-7c	TMPRSS12	951	6616	0.671429	0.732143	0.807143
hsa-let-7c	NUP93	951	53	0.671429	0.589286	0.65
hsa-let-7c	SOD2	951	19015	0.671429	0.7625	0.823214
hsa-let-7c	RRAD	951	7624	0.671429	0.735714	0.764286
hsa-let-7c	SIGLEC14	951	8152	0.671429	0.794643	0.7875
hsa-let-7c	OPRL1	951	9628	0.671429	0.7875	0.792857
hsa-let-7c	ZNF486	951	17408	0.671429	0.667857	0.760714
hsa-let-7c	TOP1MT	951	14542	0.671429	0.741071	0.792857
hsa-let-7c	WASL	951	4830	0.671429	0.823214	0.823214
hsa-let-7c	RAD23B	951	20380	0.671429	0.75	0.771429
hsa-let-7c	MYO10	951	14788	0.671429	0.846429	0.8875
hsa-let-7c	LEFTY1	951	5557	0.671429	0.557143	0.664286
hsa-let-7c	RBM12B	951	9432	0.671429	0.566071	0.658929
hsa-let-7c	SLC16A9	951	10925	0.671429	0.657143	0.744643
hsa-let-7c	PM20D2	951	11490	0.671429	0.664286	0.7125
hsa-let-7c	SCAMP2	951	15117	0.671429	0.5625	0.669643
hsa-let-7c	ZNF200	951	5591	0.671429	0.669643	0.698214
hsa-let-7c	TGFBR3	951	682	0.671429	0.841071	0.871429
hsa-let-7c	MSI2	951	3583	0.671429	0.9375	0.942857
hsa-let-7c	LRIG3	951	11428	0.671429	0.75	0.785714
hsa-let-7c	IGF2BP3	951	14664	0.671429	0.666071	0.728571
hsa-let-7c	FBXL20	951	10786	0.671429	0.607143	0.6875
hsa-let-7c	EPHA4	951	8898	0.671429	0.632143	0.735714
hsa-let-7c	DUSP1	951	17829	0.671429	0.675	0.7375
hsa-let-7c	DNAL1	951	11919	0.671429	0.882143	0.878571
hsa-let-7c	COLEC12	951	18042	0.671429	0.767857	0.823214
hsa-let-7c	CCNT2	951	8430	0.671429	0.6625	0.721429
hsa-let-7c	CBX5	951	14614	0.671429	0.675	0.728571
hsa-let-7c	BEND4	951	19471	0.671429	0.555357	0.708929
hsa-let-7c	RBM23	951	11889	0.671429	0.9	0.894643
hsa-let-7c	ZNF611	951	5973	0.671429	0.664286	0.735714
hsa-let-7c	KIAA0391	951	804	0.671429	0.8	0.832143
hsa-let-7c	ECHDC1	951	6638	0.671429	0.758929	0.767857
hsa-let-7c	PMPCA	951	1595	0.671429	0.653571	0.766071
hsa-let-7c	ACTA1	951	18052	0.671429	0.5375	0.642857
hsa-let-7c	MCF2L2	951	7469	0.671429	0.605357	0.701786
hsa-let-7c	GSG2	951	7760	0.671429	0.833929	0.875
hsa-let-7c	AKAP8	951	1392	0.671429	0.867857	0.883929
hsa-let-7c	RAD18	951	2742	0.671429	0.567857	0.714286
hsa-let-7c	ZNF460	951	19350	0.671429	0.646429	0.746429
hsa-let-7c	USP38	951	13946	0.671429	0.789286	0.814286
hsa-let-7c	TRIB1	951	18386	0.671429	0.782143	0.805357
hsa-let-7c	PLEKHA3	951	18372	0.671429	0.798214	0.796429
hsa-let-7c	PKN2	951	8213	0.671429	0.680357	0.714286
hsa-let-7c	PDZD8	951	14445	0.671429	0.705357	0.728571
hsa-let-7c	LMNB2	951	3384	0.671429	0.696429	0.726786
hsa-let-7c	KLHL28	951	14277	0.671429	0.667857	0.760714
hsa-let-7c	HAND1	951	5319	0.671429	0.528571	0.644643
hsa-let-7c	CMIP	951	16114	0.671429	0.7	0.771429
hsa-let-7c	CITED2	951	3800	0.671429	0.676786	0.701786
hsa-let-7c	C19orf47	951	18996	0.671429	0.569643	0.696429
hsa-let-7c	BAG4	951	5995	0.671429	0.875	0.855357
hsa-let-7c	ARIH1	951	4199	0.671429	0.651786	0.744643
hsa-let-7c	YY1	951	2458	0.671429	0.6375	0.673214
hsa-let-7c	PEG10	951	1421	0.671429	0.7	0.733929
hsa-let-7c	GPR141	951	3787	0.671429	0.776786	0.794643
hsa-let-7c	EMILIN2	951	11513	0.671429	0.8875	0.889286
hsa-let-7c	SURF4	951	20020	0.671429	0.557143	0.680357
hsa-let-7c	PARP16	951	10698	0.671429	0.819643	0.875
hsa-let-7c	KRAS	951	16396	0.671429	0.646429	0.716071
hsa-let-7c	GNG5	951	4312	0.671429	0.610714	0.723214
hsa-let-7c	E2F6	951	2897	0.671429	0.685714	0.735714
hsa-let-7c	DDX3X	951	13737	0.671429	0.55	0.680357
hsa-let-7c	THYN1	951	10826	0.671429	0.657143	0.708929
hsa-let-7c	SMARCA5	951	14365	0.671429	0.676786	0.707143
hsa-let-7c	H2AFZ	951	2369	0.671429	0.7125	0.741071
hsa-let-7c	TGOLN2	951	6234	0.671429	0.719643	0.785714
hsa-let-7c	ZBTB37	951	3716	0.671429	0.707143	0.733929
hsa-let-7c	GOLGA4	951	20252	0.671429	0.828571	0.8375
hsa-let-7c	FAM104A	951	2715	0.671429	0.726786	0.760714
hsa-let-7c	NDUFS1	951	1870	0.671429	0.903571	0.907143
hsa-let-7c	FOXP1	951	10714	0.671429	0.676786	0.7625
hsa-let-7c	RWDD1	951	13633	0.671429	0.592857	0.689286
hsa-let-7c	C16orf52	951	1567	0.671429	0.648214	0.710714
hsa-let-7c	FMO4	951	17359	0.671429	0.708929	0.7375
hsa-let-7c	FLVCR2	951	1972	0.671429	0.573214	0.6875
hsa-let-7c	MMP16	951	12958	0.671429	0.748214	0.7875
hsa-let-7c	LHFP	951	2413	0.671429	0.721429	0.801786
hsa-let-7c	SEC14L1	951	12373	0.671429	0.685714	0.751786
hsa-let-7c	ZNF556	951	14049	0.671429	0.75	0.8125
hsa-let-7c	NECAB1	951	3761	0.671429	0.760714	0.792857
hsa-let-7c	PTPRF	951	2543	0.671429	0.671429	0.75
hsa-let-7c	JAG2	951	18239	0.671429	0.842857	0.873214
hsa-let-7c	RAB3IP	951	11629	0.671429	0.783929	0.773214
hsa-let-7c	EPHX4	951	10793	0.671429	0.589286	0.6625
hsa-let-7c	PRIM2	951	18450	0.671429	0.669643	0.739286
hsa-let-7c	ZNF584	951	764	0.671429	0.625	0.671429
hsa-let-7c	ZNF578	951	1966	0.671429	0.758929	0.819643
hsa-let-7c	ARL8B	951	13119	0.671429	0.901786	0.9375
hsa-let-7c	INTS7	951	19868	0.671429	0.610714	0.703571
hsa-let-7c	RFC2	951	14604	0.671429	0.9375	0.939286
hsa-let-7c	BRI3BP	951	2922	0.671429	0.698214	0.751786
hsa-let-7c	ZNF738	951	12903	0.671429	0.517857	0.6875
hsa-let-7c	DTX3L	951	7634	0.671429	0.826786	0.810714
hsa-let-7c	RAB19	951	4319	0.671429	0.6875	0.751786
hsa-let-7c	CDKAL1	951	17148	0.671429	0.589286	0.696429
hsa-let-7c	EIF4A3	951	14537	0.671429	0.510714	0.630357
hsa-let-7c	DNAH9	951	13322	0.671429	0.801786	0.846429
hsa-let-7c	SLC19A3	951	12601	0.671429	0.7125	0.757143
hsa-let-7c	GNAT1	951	6392	0.671429	0.528571	0.664286
hsa-let-7c	ITGA3	951	87	0.671429	0.648214	0.714286
hsa-let-7c	SLC38A7	951	18207	0.671429	0.726786	0.755357
hsa-let-7c	SAR1A	951	1334	0.671429	0.642857	0.726786
hsa-let-7c	PHACTR4	951	3168	0.671429	0.651786	0.726786
hsa-let-7c	OLR1	951	952	0.671429	0.626786	0.675
hsa-let-7c	MTX3	951	7071	0.671429	0.651786	0.748214
hsa-let-7c	CPA4	951	15183	0.671429	0.553571	0.655357
hsa-let-7c	COX6B1	951	4339	0.671429	0.641071	0.766071
hsa-let-7c	ZMIZ1	951	17544	0.671429	0.619643	0.680357
hsa-let-7c	FPR1	951	2020	0.671429	0.744643	0.773214
hsa-let-7c	ATXN2	951	13034	0.671429	0.55	0.658929
hsa-let-7c	ZNF799	951	1311	0.671429	0.544643	0.635714
hsa-let-7c	DNAJC28	951	5911	0.671429	0.839286	0.842857
hsa-let-7c	ZNF107	951	10123	0.671429	0.489286	0.676786
hsa-let-7c	ZNF417	951	3886	0.671429	0.576786	0.658929
hsa-let-7c	ZNF443	951	7372	0.671429	0.630357	0.703571
hsa-let-7c	ADH5	951	1210	0.671429	0.817857	0.7875
hsa-let-7c	ZBTB41	951	12396	0.671429	0.6375	0.6875
hsa-let-7c	WAC	951	19031	0.671429	0.641071	0.716071
hsa-let-7c	PRSS22	951	1773	0.671429	0.9625	0.9625
hsa-let-7c	NHLRC2	951	7479	0.671429	0.766071	0.817857
hsa-let-7c	KIAA1328	951	16229	0.671429	0.6125	0.701786
hsa-let-7c	IPO9	951	7626	0.671429	0.573214	0.658929
hsa-let-7c	FAM126B	951	4575	0.671429	0.746429	0.758929
hsa-let-7c	EDEM3	951	11988	0.671429	0.567857	0.682143
hsa-let-7c	AMD1	951	7075	0.671429	0.680357	0.707143
hsa-let-7c	CSMD1	951	2998	0.671429	0.676786	0.707143
hsa-let-7c	NAP1L1	951	15679	0.671429	0.721429	0.773214
hsa-let-7c	NIPBL	951	8128	0.671429	0.5875	0.644643
hsa-let-7c	PAFAH2	951	14242	0.671429	0.914286	0.942857
hsa-let-7d	HMGA2	376	15272	0.526786	0.658929	0.632143
hsa-let-7d	APP	376	2379	0.526786	0.675	0.691071
hsa-let-7d	DICER1	376	10248	0.526786	0.8	0.805357
hsa-let-7d	SLC11A2	376	17044	0.526786	0.842857	0.844643
hsa-let-7d	PDGFA	376	20304	0.526786	0.717857	0.735714
hsa-let-7d	IL13	376	3404	0.526786	0.608929	0.625
hsa-let-7d	MPL	376	16609	0.526786	0.682143	0.703571
hsa-let-7d	EIF4G2	376	6208	0.526786	0.7625	0.755357
hsa-let-7d	CALCOCO2	376	6086	0.526786	0.742857	0.705357
hsa-let-7d	GPR63	376	7347	0.526786	0.801786	0.791071
hsa-let-7d	FAM135A	376	10747	0.526786	0.666071	0.666071
hsa-let-7d	CPNE1	376	2546	0.526786	0.716071	0.717857
hsa-let-7d	NR4A1	376	4148	0.526786	0.648214	0.696429
hsa-let-7d	BUB3	376	13293	0.526786	0.682143	0.680357
hsa-let-7d	TBC1D9B	376	3834	0.526786	0.803571	0.776786
hsa-let-7d	LARP4B	376	12001	0.526786	0.639286	0.644643
hsa-let-7d	NAA20	376	16924	0.526786	0.6375	0.655357
hsa-let-7d	FBXO3	376	8588	0.526786	0.773214	0.776786
hsa-let-7d	ZNF763	376	18419	0.526786	0.7125	0.732143
hsa-let-7d	PCNP	376	20369	0.526786	0.630357	0.660714
hsa-let-7d	HOMER1	376	15645	0.526786	0.921429	0.898214
hsa-let-7d	RBM12	376	13968	0.526786	0.707143	0.639286
hsa-let-7d	CBR4	376	12468	0.526786	0.883929	0.898214
hsa-let-7d	THBS1	376	2279	0.526786	0.535714	0.567857
hsa-let-7d	TLE4	376	4098	0.526786	0.907143	0.926786
hsa-let-7d	TOMM20	376	14903	0.526786	0.766071	0.721429
hsa-let-7d	TMED4	376	15251	0.526786	0.778571	0.7875
hsa-let-7d	AKAP8	376	1392	0.526786	0.867857	0.855357
hsa-let-7d	TST	376	19216	0.526786	0.660714	0.714286
hsa-let-7d	GPR137B	376	11710	0.526786	0.625	0.644643
hsa-let-7d	RALGAPB	376	19848	0.526786	0.817857	0.8125
hsa-let-7d	IGF2BP3	376	14664	0.526786	0.666071	0.646429
hsa-let-7d	RPUSD2	376	5966	0.526786	0.532143	0.5875
hsa-let-7d	ZBTB24	376	13572	0.526786	0.753571	0.703571
hsa-let-7d	SPATA2	376	10314	0.526786	0.598214	0.603571
hsa-let-7d	GOLT1B	376	4680	0.526786	0.576786	0.623214
hsa-let-7d	ERC1	376	8792	0.526786	0.705357	0.683929
hsa-let-7d	RFX5	376	2373	0.526786	0.741071	0.676786
hsa-let-7d	BIN3	376	10560	0.526786	0.698214	0.657143
hsa-let-7d	CEP120	376	1000	0.526786	0.664286	0.673214
hsa-let-7d	ZNF526	376	12276	0.526786	0.7875	0.764286
hsa-let-7d	ISL1	376	12529	0.526786	0.544643	0.530357
hsa-let-7d	POLR2D	376	6260	0.526786	0.758929	0.723214
hsa-let-7d	SMCR7L	376	5012	0.526786	0.646429	0.635714
hsa-let-7d	TMEM194A	376	5653	0.526786	0.760714	0.753571
hsa-let-7d	KATNAL1	376	12342	0.526786	0.794643	0.755357
hsa-let-7d	C12orf4	376	3335	0.526786	0.623214	0.641071
hsa-let-7d	TMEM2	376	8307	0.526786	0.876786	0.860714
hsa-let-7d	DLC1	376	10215	0.526786	0.573214	0.585714
hsa-let-7d	TMTC3	376	14990	0.526786	0.696429	0.692857
hsa-let-7d	ZNF354B	376	13721	0.526786	0.7875	0.773214
hsa-let-7d	ZNF200	376	5591	0.526786	0.669643	0.669643
hsa-let-7d	ADCY9	376	3317	0.526786	0.641071	0.657143
hsa-let-7d	TNRC6A	376	2883	0.526786	0.610714	0.641071
hsa-let-7d	STK40	376	80	0.526786	0.5625	0.603571
hsa-let-7d	PCGF3	376	9196	0.526786	0.855357	0.875
hsa-let-7d	ZBTB39	376	3703	0.526786	0.533929	0.535714
hsa-let-7d	LIN52	376	10385	0.526786	0.880357	0.9
hsa-let-7d	RAD9A	376	620	0.526786	0.794643	0.735714
hsa-let-7d	ARRDC4	376	5558	0.526786	0.575	0.605357
hsa-let-7d	SLC30A6	376	9704	0.526786	0.698214	0.719643
hsa-let-7d	LBR	376	9397	0.526786	0.523214	0.544643
hsa-let-7d	C9orf41	376	6920	0.526786	0.814286	0.8
hsa-let-7d	ESPL1	376	15574	0.526786	0.630357	0.626786
hsa-let-7d	ABT1	376	18191	0.526786	0.792857	0.798214
hsa-let-7d	NHLRC3	376	7478	0.526786	0.617857	0.633929
hsa-let-7d	GLMN	376	11742	0.526786	0.639286	0.657143
hsa-let-7d	IGDCC4	376	2849	0.526786	0.7125	0.721429
hsa-let-7d	ZNF644	376	4835	0.526786	0.560714	0.582143
hsa-let-7d	C11orf57	376	19702	0.526786	0.591071	0.621429
hsa-let-7d	FAM104A	376	2715	0.526786	0.726786	0.696429
hsa-let-7d	SPRYD4	376	3681	0.526786	0.803571	0.819643
hsa-let-7d	ARID3A	376	10831	0.526786	0.632143	0.653571
hsa-let-7d	SLC10A7	376	18833	0.526786	0.664286	0.641071
hsa-let-7d	ONECUT2	376	4420	0.526786	0.714286	0.692857
hsa-let-7d	USP24	376	17084	0.526786	0.810714	0.773214
hsa-let-7d	SMARCAD1	376	6724	0.526786	0.619643	0.592857
hsa-let-7d	TGFBR1	376	5727	0.526786	0.498214	0.514286
hsa-let-7d	HAND1	376	5319	0.526786	0.528571	0.491071
hsa-let-7d	KPNA5	376	4660	0.526786	0.746429	0.705357
hsa-let-7d	IGF1R	376	11643	0.526786	0.682143	0.65
hsa-let-7d	TMEM135	376	9894	0.526786	0.753571	0.7375
hsa-let-7d	SLC20A1	376	2671	0.526786	0.5125	0.528571
hsa-let-7d	ZNF280B	376	4307	0.526786	0.716071	0.7375
hsa-let-7d	LIN28B	376	11078	0.526786	0.523214	0.571429
hsa-let-7d	IGF2BP1	376	14662	0.526786	0.6	0.619643
hsa-let-7d	SOLH	376	15514	0.526786	0.930357	0.908929
hsa-let-7d	CACNG8	376	14754	0.526786	0.6	0.571429
hsa-let-7d	PRR13	376	13273	0.526786	0.782143	0.739286
hsa-let-7d	ZNF746	376	19147	0.526786	0.733929	0.726786
hsa-let-7d	SLC35A4	376	12637	0.526786	0.666071	0.667857
hsa-let-7d	RPL31	376	560	0.526786	0.757143	0.766071
hsa-let-7d	TPD52L2	376	4784	0.526786	0.833929	0.855357
hsa-let-7d	MRPL51	376	12897	0.526786	0.683929	0.6875
hsa-let-7d	CTDP1	376	6003	0.526786	0.592857	0.632143
hsa-let-7d	RPS6	376	15144	0.526786	0.723214	0.730357
hsa-let-7d	SENP5	376	5354	0.526786	0.707143	0.721429
hsa-let-7d	DHX57	376	16203	0.526786	0.560714	0.528571
hsa-let-7d	H2AFX	376	2367	0.526786	0.716071	0.696429
hsa-let-7d	DSC3	376	13661	0.526786	0.573214	0.567857
hsa-let-7d	CIZ1	376	19508	0.526786	0.641071	0.660714
hsa-let-7d	NCOA1	376	6667	0.526786	0.783929	0.766071
hsa-let-7d	LRRC42	376	1667	0.526786	0.557143	0.571429
hsa-let-7d	UTP6	376	3428	0.526786	0.814286	0.819643
hsa-let-7d	ADIPOR2	376	4758	0.526786	0.521429	0.580357
hsa-let-7d	TXLNA	376	19107	0.526786	0.578571	0.571429
hsa-let-7d	FNDC3A	376	17370	0.526786	0.7	0.698214
hsa-let-7d	ARID3B	376	18950	0.526786	0.691071	0.642857
hsa-let-7d	SMCR8	376	6070	0.526786	0.671429	0.641071
hsa-let-7d	ZCCHC3	376	1185	0.526786	0.721429	0.696429
hsa-let-7d	BACH1	376	5298	0.526786	0.705357	0.680357
hsa-let-7d	GRPEL2	376	1148	0.526786	0.792857	0.798214
hsa-let-7d	MDM4	376	4644	0.526786	0.685714	0.673214
hsa-let-7d	STK4	376	6523	0.526786	0.858929	0.841071
hsa-let-7d	PDE12	376	6963	0.526786	0.921429	0.941071
hsa-let-7d	CALU	376	12159	0.526786	0.773214	0.766071
hsa-let-7d	POLR3D	376	16016	0.526786	0.758929	0.757143
hsa-let-7d	TNFSF9	376	10539	0.526786	0.891071	0.898214
hsa-let-7d	NCOA3	376	6665	0.526786	0.589286	0.571429
hsa-let-7d	HMGA1	376	9665	0.526786	0.676786	0.633929
hsa-let-7d	CRY2	376	1270	0.526786	0.667857	0.621429
hsa-let-7d	SUOX	376	17582	0.526786	0.894643	0.873214
hsa-let-7d	NAA30	376	7994	0.526786	0.8	0.823214
hsa-let-7d	MAPK6	376	12725	0.526786	0.541071	0.516071
hsa-let-7d	CDKN1A	376	2685	0.526786	0.701786	0.739286
hsa-let-7d	UBXN2B	376	18074	0.526786	0.701786	0.694643
hsa-let-7d	TRIM71	376	14864	0.526786	0.603571	0.625
hsa-let-7d	EDN1	376	20255	0.526786	0.798214	0.807143
hsa-let-7d	SALL3	376	17514	0.526786	0.844643	0.892857
hsa-let-7d	CDV3	376	19075	0.526786	0.603571	0.608929
hsa-let-7d	PGRMC1	376	11565	0.526786	0.671429	0.642857
hsa-let-7d	TXLNG	376	1290	0.526786	0.6625	0.671429
hsa-let-7d	CLDN12	376	19126	0.526786	0.716071	0.683929
hsa-let-7d	PEX11B	376	8153	0.526786	0.698214	0.716071
hsa-let-7d	PDP2	376	7261	0.526786	0.919643	0.896429
hsa-let-7d	ZNF264	376	19612	0.526786	0.539286	0.580357
hsa-let-7d	RRM2	376	8984	0.526786	0.901786	0.891071
hsa-let-7d	BZW1	376	7105	0.526786	0.641071	0.642857
hsa-let-7d	KREMEN1	376	16439	0.526786	0.778571	0.792857
hsa-let-7d	MXD1	376	3147	0.526786	0.667857	0.653571
hsa-let-7d	NAT8L	376	17290	0.526786	0.939286	0.951786
hsa-let-7d	PPP2R2A	376	14098	0.526786	0.680357	0.680357
hsa-let-7d	ACER2	376	18220	0.526786	0.666071	0.614286
hsa-let-7d	ATP6V1F	376	19356	0.526786	0.65	0.6625
hsa-let-7d	EIF2C1	376	11168	0.526786	0.560714	0.567857
hsa-let-7d	TNFRSF10B	376	13853	0.526786	0.932143	0.935714
hsa-let-7d	ZEB2	376	15526	0.526786	0.741071	0.744643
hsa-let-7d	MYC	376	13824	0.526786	0.807143	0.785714
hsa-let-7d	SNRPD3	376	16206	0.526786	0.676786	0.658929
hsa-let-7d	ATP6V1G1	376	13643	0.526786	0.796429	0.785714
hsa-let-7d	KIF27	376	3315	0.526786	0.680357	0.635714
hsa-let-7d	ZNF774	376	14739	0.526786	0.710714	0.703571
hsa-let-7d	ANKRD46	376	18686	0.526786	0.869643	0.875
hsa-let-7d	FMNL3	376	18669	0.526786	0.85	0.864286
hsa-let-7d	C19orf53	376	9119	0.526786	0.621429	0.616071
hsa-let-7d	MEIS3P1	376	10506	0.526786	0.767857	0.778571
hsa-let-7d	C1RL	376	4612	0.526786	0.683929	0.703571
hsa-let-7d	NUCB2	376	6167	0.526786	0.8125	0.757143
hsa-let-7d	QDPR	376	17840	0.526786	0.667857	0.707143
hsa-let-7d	DISC1	376	24	0.526786	0.869643	0.858929
hsa-let-7d	RHD	376	3086	0.526786	0.692857	0.703571
hsa-let-7d	HIST1H2BK	376	7614	0.526786	0.682143	0.701786
hsa-let-7d	FXN	376	15659	0.526786	0.908929	0.9125
hsa-let-7d	RABL2A	376	17472	0.526786	0.676786	0.657143
hsa-let-7d	ACOT9	376	3299	0.526786	0.503571	0.546429
hsa-let-7d	GLO1	376	4139	0.526786	0.8	0.803571
hsa-let-7d	RABL2B	376	10842	0.526786	0.567857	0.575
hsa-let-7d	ZNF587	376	765	0.526786	0.553571	0.539286
hsa-let-7d	MRPL12	376	11397	0.526786	0.6875	0.705357
hsa-let-7d	FUT10	376	19037	0.526786	0.860714	0.851786
hsa-let-7d	RRM1	376	8985	0.526786	0.569643	0.594643
hsa-let-7d	NOM1	376	20386	0.526786	0.728571	0.767857
hsa-let-7d	FAM105A	376	12691	0.526786	0.580357	0.594643
hsa-let-7d	OPA3	376	60	0.526786	0.641071	0.673214
hsa-let-7d	COL8A1	376	10304	0.526786	0.741071	0.764286
hsa-let-7d	ZNF8	376	561	0.526786	0.551786	0.598214
hsa-let-7d	ZC3HAV1L	376	12417	0.526786	0.782143	0.769643
hsa-let-7d	YWHAZ	376	10077	0.526786	0.598214	0.603571
hsa-let-7d	VCL	376	16995	0.526786	0.782143	0.753571
hsa-let-7d	TSC22D2	376	20176	0.526786	0.658929	0.676786
hsa-let-7d	TMED5	376	10754	0.526786	0.694643	0.692857
hsa-let-7d	SYNJ2BP	376	2834	0.526786	0.944643	0.942857
hsa-let-7d	RNF144B	376	19198	0.526786	0.5625	0.583929
hsa-let-7d	RAB40C	376	63	0.526786	0.771429	0.807143
hsa-let-7d	PPP1R15B	376	16901	0.526786	0.517857	0.510714
hsa-let-7d	PLXND1	376	16832	0.526786	0.903571	0.905357
hsa-let-7d	PGM2L1	376	13966	0.526786	0.757143	0.791071
hsa-let-7d	NR6A1	376	7653	0.526786	0.753571	0.769643
hsa-let-7d	MTUS1	376	11656	0.526786	0.771429	0.767857
hsa-let-7d	MLLT10	376	19712	0.526786	0.567857	0.542857
hsa-let-7d	MAP2K7	376	20150	0.526786	0.753571	0.708929
hsa-let-7d	LYN	376	7498	0.526786	0.7625	0.755357
hsa-let-7d	LRRC20	376	5428	0.526786	0.717857	0.703571
hsa-let-7d	KLHDC8B	376	7739	0.526786	0.642857	0.601786
[truncated: 153,045 more rows]

## Sheet: mRNA 0.8 miRNA 0.8 MTIs 0.9
hsa-let-7b '	SLC30A1'
hsa-let-7b '	WDR74'
hsa-let-7b '	SMARCA1'
hsa-let-7b '	WDR75'
hsa-let-7b '	WDR55'
hsa-let-7g '	GPR141'
hsa-let-7i '	MEIS3P1'
hsa-let-7i '	COLEC12'
hsa-miR-100 '	PAX8'
hsa-miR-154 '	MMP16'
hsa-miR-15b '	FLCN'
hsa-miR-183 '	AURKA'
hsa-miR-186 '	SNRNP40'
hsa-miR-186 '	ATP1B3'
hsa-miR-186 '	ATM'
hsa-miR-20b '	HIF1A'
hsa-miR-20b '	PSD3'
hsa-miR-20b '	PARD6B'
hsa-miR-20b '	KIAA0232'
hsa-miR-20b '	SORCS2'
hsa-miR-20b '	TPK1'
hsa-miR-20b '	SLC35F5'
hsa-miR-20b '	PTGER4'
hsa-miR-214 '	MAPK8'
hsa-miR-214 '	AHSA1'
hsa-miR-214 '	CADM1'
hsa-miR-214 '	HEYL'
hsa-miR-214 '	C17orf49'
hsa-miR-214 '	SEMA4C'
hsa-miR-214 '	BCL2L13'
hsa-miR-214 '	GBX2'
hsa-miR-214 '	TMEM192'
hsa-miR-214 '	COL8A1'
hsa-miR-216b '	P2RY2'
hsa-miR-23b '	SKI'
hsa-miR-26a-1 '	LANCL3'
hsa-miR-30b '	SPTLC2'
hsa-miR-320a'	VCL'
hsa-miR-335 '	RUNX2'
hsa-miR-335 '	SEC24D'
hsa-miR-335 '	PARD6B'
hsa-miR-335 '	GBX2'
hsa-miR-335 '	ABCA12'
hsa-miR-335 '	CEACAM21'
hsa-miR-335 '	IYD'
hsa-miR-335 '	EMX2'
hsa-miR-335 '	BCL7A'
hsa-miR-335 '	LYL1'
hsa-miR-335 '	LIFR'
hsa-miR-335 '	C3orf36'
hsa-miR-335 '	WDR17'
hsa-miR-335 '	CRYGS'
hsa-miR-335 '	BEX5'
hsa-miR-335 '	PLXNA1'
hsa-miR-335 '	PLEKHA7'
hsa-miR-335 '	PARP15'
hsa-miR-335 '	FGD6'
hsa-miR-335 '	TTC39B'
hsa-miR-335 '	ADAM8'
hsa-miR-335 '	SH3PXD2A'
hsa-miR-335 '	RERGL'
hsa-miR-335 '	CIITA'
hsa-miR-335 '	CD101'
hsa-miR-335 '	RAB3IP'
hsa-miR-335 '	RUNX1'
hsa-miR-335 '	HLA-DRB1'
hsa-miR-335 '	PDE7B'
hsa-miR-340 '	BCL11A'
hsa-miR-340 '	ZC3HAV1L'
hsa-miR-369 '	PMEPA1'
hsa-miR-377 '	PXDN'
hsa-miR-483 '	LAYN'
hsa-miR-493 '	RAB31'
hsa-miR-513c '	PARP15'
hsa-miR-625 '	HIF1A'
hsa-miR-675 '	TACR3'
